# Supplementary material for: Impacts of key environmental variables on suitable cultivation and flavonoid accumulation in Pueraria montana var. lobata under climate change in China
Source: PLoS One. 2026 Jan 5;21(1):e0339508. doi: 10.1371/journal.pone.0339508 (PMC12768268; doi:10.1371/journal.pone.0339508)
Supplement: S1 Table — (XLSX) [file pone.0339508.s001.xlsx]

## Sheet: Supplementary Table S1
Supplementary Table S1. Distribution information of all Pueraria montana var. lobata points collected in this study (926 samples).
Item No.	Latin name of species	Location	Longitude(E)	Latitude (N)	Acquisition time	Collector	Collection number	Information Source (Platform)	Website
1	Pueraria montana var. lobata	Beibeng Township, No. 3 Bridge, Motuo County, Tibet Autonomous Region, China	95.1818	29.2494	20030924	Gao Xinfeng, Tu Weiguo, He Hai, Qiao Yongkang	7908	National Plant Specimen Resource Center	CDBI CDBI0190386 (cvh.ac.cn)
2	Pueraria montana var. lobata	Xiachayu Township - Shama Village, Chayu County, Tibet, China	97.0478	28.4614	20030903	Gao Xinfeng, Tu Weiguo, He Hai, Qiao Yongkang	6901	National Plant Specimen Resource Center	CDBI CDBI0198229 (cvh.ac.cn)
3	Pueraria montana var. lobata	Yingjiang County, Yunnan Province, China	97.9508	24.6982	19861118	1986 Survey Team	1043	National Plant Specimen Resource Center	https://www.cvh.ac.cn/spms/detail.php?id=fd0362ea
4	Pueraria montana var. lobata	Dayingjiang Riverside, Lianghe County, Yunnan Province, China	98.288	24.8103	20111008	Zhou Shishun	11115	National Plant Specimen Resource Center	HITBC 0014034 (cvh.ac.cn)
5	Pueraria montana var. lobata	Qida, Puladi Township, Gongshan County, Yunnan Province, China	98.4639	27.3552	20180818	Bai Hongbing, He Shibo	533324180818339LY	National Plant Specimen Resource Center	https://www.cvh.ac.cn/spms/detail.php?id=3e292b63
6	Pueraria montana var. lobata	Qushi Xiangyang Bridge, Tengchong County, Baoshan City, Yunnan Province, China	98.5874	25.2109	20081213	Zhou Yingzai	Zhyz-413	National Specimen Information Infrastructure	http://www.nsii.org.cn/2017/specimen.php?id=20411335
7	Pueraria montana var. lobata	Slope Area along the 53 km Road from Pima Town to Liuku, Nujiang, Yunnan Province, China	98.6312	26.0155	20091109	Sun Zhenhua, Zheng Zhixing, Shen Rui, Liu Xiaokang, Xu Yuanzhao	OuXK-LC-034	National Plant Specimen Resource Center	http://www.cvh.ac.cn/spms/detail.php?id=214616d5
8	Pueraria montana var. lobata	Shangying Township, Tengchong County, Yunnan Province, China	98.6603	25.0183	19771022	Li Yanhui	20644	National Plant Specimen Resource Center	https://www.cvh.ac.cn/spms/detail.php?id=eef26807
9	Pueraria montana var. lobata	Gongshan County, Yunnan Province, China	98.6662	27.7469	20180818	Bai Hongbing, He Shibo	533324180818339LY	National Specimen Information Infrastructure	http://www.nsii.org.cn/2017/specimen.php?id=19661123
10	Pueraria montana var. lobata	Fugong County, Yunnan Province, China	98.8558	26.9137	19330922	H.T. Tsai	54617	National Plant Specimen Resource Center	http://www.cvh.ac.cn/spms/detail.php?id=fea43bab
11	Pueraria montana var. lobata	Nujiang Lisu Autonomous Prefecture, Lushui County, Yunnan Province, China	98.8562	25.8209	20091109	Sun Zhenhua, Zheng Zhixing, Shen Rui, Liu Xiaokang, Xu Yuanzhao	OuXK-LC-034	National Specimen Information Infrastructure	http://www.nsii.org.cn/2017/specimen.php?id=20411329
12	Pueraria montana var. lobata	Fugong County, Puladi Township, Riverside of the Nujiang River, Yunnan Province, China	98.8687	26.9056	20111005	Zhou Shishun	11065	National Plant Specimen Resource Center	HITBC 0014055 (cvh.ac.cn)
13	Pueraria montana var. lobata	Xishan River Valley, Mengma Township, Menglian County, Yunnan Province, China	99.23	22.12	19730817	Menglian Investigation Team	10206	National Plant Specimen Resource Center	https://www.cvh.ac.cn/spms/detail.php?id=eef278b8
14	Pueraria montana var. lobata	Cangyuan Wa Autonomous County, Cangyuan County, Lincang City, Yunnan Province, China	99.2451	23.1495	20111130	Zhao Jincho, Xiao Meifang, Wang Shunli	CYNGH242	National Specimen Information Infrastructure	http://www.nsii.org.cn/2017/specimen.php?id=20411343
15	Pueraria montana var. lobata	Baka Dazou, Cangyuan County, Yunnan Province, China	99.2548	23.174	20111130	Zhao Jincho, Xiao Meifang, Wang Shunli	CYNGH242	National Plant Specimen Resource Center	http://www.cvh.ac.cn/spms/detail.php?id=21478b1b
16	Pueraria montana var. lobata	Yongde County, Lincang City, Yunnan Province, China	99.2579	24.0213	20100301	Li Yongliang et al.	YDDXS0083	National Specimen Information Infrastructure	http://www.nsii.org.cn/2017/specimen.php?id=20411326
17	Pueraria montana var. lobata	Lalei Hui Gu Village, Menglian County, Yunnan Province, China	99.385	22.2349	19891017	Tao Guoda	39463	National Plant Specimen Resource Center	https://www.cvh.ac.cn/spms/detail.php?id=eef2714a
18	Pueraria montana var. lobata	Chonggang Township, Dakeishan Foot, Yongde County, Lincang City, Yunnan Province, China	99.4322	23.7888	20100301	Li Yongliang et al.	YDDXS0083	National Plant Specimen Resource Center	https://www.cvh.ac.cn/spms/detail.php?id=1f872983
19	Pueraria montana var. lobata	Chonggang Township, Yongde County, Lincang City, Yunnan Province, China	99.4966	23.8421	20071115	Li Yongliang, Ma Wenjun et al. (5 people)	YDDXSB-157	National Specimen Information Infrastructure	http://www.nsii.org.cn/2017/specimen.php?id=20411322
20	Pueraria montana var. lobata	Mengbozai Border, Menglian County, Simao District, Yunnan Province, China	99.591	22.3353	19860925	Qian Yiyong	149	National Plant Specimen Resource Center	https://www.cvh.ac.cn/spms/detail.php?id=eef25bb2
21	Pueraria montana var. lobata	Judian, Lijiang City, Yunnan Province, China	99.6576	27.3028	20020823	Yuan Yongming	CN2K2-212	National Plant Specimen Resource Center	http://www.cvh.ac.cn/spms/detail.php?id=c25201bd
22	Pueraria montana var. lobata	Longpan Township, Lijiang City, Yunnan Province, China	100.078	27.0985	20020819	Yuan Yongming	CN2K2-183	National Plant Specimen Resource Center	http://www.cvh.ac.cn/spms/detail.php?id=c253d16e
23	Pueraria montana var. lobata	Manmai Village, Meng'a Town, Menghai County, Yunnan Province, China	100.191	22.081	20120705	Menghai Survey Team	5328220645	National Plant Specimen Resource Center	https://www.cvh.ac.cn/spms/detail.php?id=ef5eac38
24	Pueraria montana var. lobata	Weishan County, Dali Prefecture, Yunnan Province, China	100.313	25.2334	20120000	Weishan Survey Team	5329270580	National Plant Specimen Resource Center	IMDY IMDY0010409 (cvh.ac.cn)
25	Pueraria montana var. lobata	Nanguo River, Jinghong City, Xishuangbanna Dai Autonomous Prefecture, Yunnan Province, China	100.37	22.17	19881102	Tao Guoda	44737	National Plant Specimen Resource Center	https://www.cvh.ac.cn/spms/detail.php?id=eef27956
26	Pueraria montana var. lobata	Luodi River, Yunnan Province, China	100.398	24.7758	20140904	Chang Xueke, Xiong Shaorong, Li Jiasheng, Li Huiju, Pan Jihong	NJWLS0090	National Plant Specimen Resource Center	http://www.cvh.ac.cn/spms/detail.php?id=f4c52ef4
27	Pueraria montana var. lobata	Mengsong, Xishuangbanna Dai Autonomous Prefecture, Yunnan Province, China	100.517	21.4976	19550331	Yunnan Team 2	034	National Plant Specimen Resource Center	http://www.cvh.ac.cn/spms/detail.php?id=fea3d0eb
28	Pueraria montana var. lobata	Mansan Village, Zhaibian, Jinghong City, Xishuangbanna Dai Autonomous Prefecture, Yunnan Province, China	100.596	21.4801	20011010	Wang Hong	3935	National Plant Specimen Resource Center	HITBC 0014049 (cvh.ac.cn)
29	Pueraria montana var. lobata	Damenglong, Xishuangbanna Dai Autonomous Prefecture, Yunnan Province, China	100.686	21.5861	19891116	Xu Jianchu	2264	National Plant Specimen Resource Center	https://www.cvh.ac.cn/spms/detail.php?id=fd03889b
30	Pueraria montana var. lobata	Naban River, Jinghong City, Xishuangbanna Dai Autonomous Prefecture, Yunnan Province, China	100.691	22.1511	19881109	Tao Guoda	44939	National Plant Specimen Resource Center	HITBC 0014069 (cvh.ac.cn)
31	Pueraria montana var. lobata	Xiaomojing, Jinggu Dai and Yi Autonomous County, Pu'er City, Yunnan Province, China	100.702	23.4997	20081219	Ye Jinke et al.	YNS0423	National Specimen Information Infrastructure	http://www.nsii.org.cn/2017/specimen.php?id=20411340
32	Pueraria montana var. lobata	Bangbian, Wenlong Township, Jingdong County, Yunnan Province, China	100.731	24.6445	19391215	Li Minggang	2478	National Plant Specimen Resource Center	HITBC 0014062 (cvh.ac.cn)
33	Pueraria montana var. lobata	Yongsheng County, Yunnan Province, China	100.758	26.6899	20120910	Yongsheng County Traditional Chinese Medicine Resources Survey Team	5307220541	National Plant Specimen Resource Center	IMDY IMDY0010410 (cvh.ac.cn)
34	Pueraria montana var. lobata	Jinghong County, Yunnan Province, China	100.806	22.017	19861121	Guo Shaorong	00680	National Plant Specimen Resource Center	https://www.cvh.ac.cn/spms/detail.php?id=ef5ea9c2
35	Pueraria montana var. lobata	Baihua Mountain, Mengyang Township, Jinghong City, Xishuangbanna Dai Autonomous Prefecture, Yunnan Province, China	100.896	22.0895	20021013	Zhou Shishun	556	National Plant Specimen Resource Center	HITBC 0014040 (cvh.ac.cn)
36	Pueraria montana var. lobata	Jinuo Mountain, Jinghong City, Xishuangbanna Dai Autonomous Prefecture, Yunnan Province, China	101.088	21.93	20100203	Yin Jiantao	1544	National Specimen Information Infrastructure	http://www.nsii.org.cn/2017/specimen.php?id=20282740
37	Pueraria montana var. lobata	Meya Village, Jinuo Mountain Township, Yunnan Province, China	101.156	21.8878	20120907	Jinghong City Survey Team	5328010530	National Plant Specimen Resource Center	IMDY IMDY0010401 (cvh.ac.cn)
38	Pueraria montana var. lobata	Manpi Lime Mountain, Xiangming Township, Mengla County, Xishuangbanna Dai Autonomous Prefecture, Yunnan Province, China	101.19	22.4	19590909	Pei Shengji	10085	National Plant Specimen Resource Center	https://www.cvh.ac.cn/spms/detail.php?id=eef25e2e
39	Pueraria montana var. lobata	Ganbazi Mountain, Meizi Township, Puer County, Yunnan Province, China	101.216	23.7444	19900830	Tao Guoda	46505	National Plant Specimen Resource Center	https://www.cvh.ac.cn/spms/detail.php?id=eef26c62
40	Pueraria montana var. lobata	71 km Riverside Wet Limestone Mountain Foot, Menglun Town, Xishuangbanna Dai Autonomous Prefecture, Yunnan Province, China	101.247	21.938	199408	Wang Hong	1248	National Plant Specimen Resource Center	HITBC 0014015 (cvh.ac.cn)
41	Pueraria montana var. lobata	Tropical Botanical Garden, Menglun Town, Xishuangbanna Dai Autonomous Prefecture, Yunnan Province, China	101.272	21.92	20011006	Li Jinhua	129	National Plant Specimen Resource Center	HITBC 0014064 (cvh.ac.cn)
42	Pueraria montana var. lobata	Mengman Area, Menghai County, Yunnan Province, China	101.308	21.300477		Guo Shaorong	00530	National Plant Specimen Resource Center	https://www.cvh.ac.cn/spms/detail.php?id=ef5eacd5
43	Pueraria montana var. lobata	Yanyuan County, Liangshan Prefecture, Sichuan Province, China	101.507	27.426	19780606	Yanyuan Group	184	National Plant Specimen Resource Center	CQNM 0005567 (cvh.ac.cn)
44	Pueraria montana var. lobata	Xiangming Area, Mengla County, Yunnan Province, China	101.572	21.4653	19861110	Guo Shaorong	00966	National Plant Specimen Resource Center	https://www.cvh.ac.cn/spms/detail.php?id=ef5eaa60
45	Pueraria montana var. lobata	Mengla Area, Mengla County, Yunnan Province, China	101.572	21.4653	19851124	Tao Deding, Yuan Huikun	85662	National Plant Specimen Resource Center	https://www.cvh.ac.cn/spms/detail.php?id=fd03c4f9
46	Pueraria montana var. lobata	Jiangcheng County, Pu'er City, Yunnan Province, China	101.868	22.5917	20120528	Jiangcheng County Survey Team	5308260288	National Plant Specimen Resource Center	IMDY IMDY0010408 (cvh.ac.cn)
47	Pueraria montana var. lobata	Manshatianqing, Yuanjiang County, Yunnan Province, China	101.901	23.5604	19840524	Tao Guoda	38509	National Plant Specimen Resource Center	https://www.cvh.ac.cn/spms/detail.php?id=eef26b28
48	Pueraria montana var. lobata	Dakeshan, Luxun, Yunnan Province, China	101.976	22.8605	19730930	Tao Deding	663	National Plant Specimen Resource Center	https://www.cvh.ac.cn/spms/detail.php?id=fd03fefc
49	Pueraria montana var. lobata	Yuanjiang County, Yunnan Province, China	101.997	23.5996	19840607	Tao Guoda	38847	National Plant Specimen Resource Center	https://www.cvh.ac.cn/spms/detail.php?id=eef270ad
50	Pueraria montana var. lobata	Dahuangshan River Valley, Sanleng Township, Luxun County, Yunnan Province, China	102.032	22.8002	19730929	Tao Deding	395	National Plant Specimen Resource Center	https://www.cvh.ac.cn/spms/detail.php?id=eef26e38
51	Pueraria montana var. lobata	Fuqiang Village, Shilong Town, Mianning County, Liangshan Yi Autonomous Prefecture, Sichuan Province, China	102.222	28.4197	20210514	Liu Lijia, Peng Chang, Zhou Renxiu, Yang Cenyu	LJ-02-B-35	National Plant Specimen Resource Center	https://www.cvh.ac.cn/spms/detail.php?id=79cc2d77
52	Pueraria montana var. lobata	Luding County, Xikang, China	102.241	29.9204	19300525	Huang Zhiping, Luo Zhengyuan et al.	00815	National Plant Specimen Resource Center	https://www.cvh.ac.cn/spms/detail.php?id=fd03c775
53	Pueraria montana var. lobata	Shuitaping Yanshanglin, Erlang Mountain, Tianquan County, Sichuan Province, China	102.28	29.878	19530729	Jiang Xinglin	35101	National Plant Specimen Resource Center	http://www.cvh.ac.cn/spms/detail.php?id=089e5005
54	Pueraria montana var. lobata	Shiyan Mountain, Shimian County, Ya'an City, Sichuan Province, China	102.366	29.2343	19550000	Xie Chaojun	42444	National Plant Specimen Resource Center	http://www.cvh.ac.cn/spms/detail.php?id=fea44365
55	Pueraria montana var. lobata	Luxun County, Yunnan Province, China	102.391	22.9963	19730929	Tao Deding	395	National Specimen Information Infrastructure	http://www.nsii.org.cn/2017/specimen.php?id=15019862
56	Pueraria montana var. lobata	Honghe County to Nansha, Honghe, Yunnan Province, China	102.428	23.3745	19911009	Tao Guoda	47636	National Plant Specimen Resource Center	https://www.cvh.ac.cn/spms/detail.php?id=eef26a8a
57	Pueraria montana var. lobata	Luowu Village, Rekeida Township, Xide County, Liangshan Yi Autonomous Prefecture, Sichuan Province, China	102.432	28.0751	20210612	Liu Lijia, Peng Chang, Zhou Renxiu, Yang Cenyu	RX-03-B-40	National Plant Specimen Resource Center	https://www.cvh.ac.cn/spms/detail.php?id=79d35778
58	Pueraria montana var. lobata	Luquan County, Yunnan Province, China	102.471	25.5618	19521117	Mao Pinyi	1792	National Plant Specimen Resource Center	http://www.cvh.ac.cn/spms/detail.php?id=c252e9b2
59	Pueraria montana var. lobata	Hanyuan County, Sichuan Province	102.659	29.351	19380819	T. P. Wang	8834	National Plant Specimen Resource Center	https://www.cvh.ac.cn/spms/detail.php?id=bfc3d770
60	Pueraria montana var. lobata	Yongxing District, Tianquan County, Sichuan Province, China	102.765	30.0725	19820624	Peng Dingyi	45673	National Plant Specimen Resource Center	http://www.cvh.ac.cn/spms/detail.php?id=c252b2d6
61	Pueraria montana var. lobata	Chengxiang Town, Tianquan County, Sichuan Province, China	102.772	30.064	1982-8 1	Peng Dingyi	46082	National Plant Specimen Resource Center	http://www.cvh.ac.cn/spms/detail.php?id=d8c0e5b3
62	Pueraria montana var. lobata	Xiangping Village, Lishan Township, Tonghai County, Yunnan Province, China	102.783	24.0585	19890811	Yuxi Team	0738	National Plant Specimen Resource Center	http://www.cvh.ac.cn/spms/detail.php?id=fd0459b4
63	Pueraria montana var. lobata	Baoxing County, Sichuan Province, China	102.816	30.3746	19540000	Song Zipu	39286	National Plant Specimen Resource Center	http://www.cvh.ac.cn/spms/detail.php?id=c253324c
64	Pueraria montana var. lobata	Leimu Gou, Baoxing County, Sichuan Province, China	102.821	30.3741	19630824	Guan Kejian, Wang Wencai et al.	2553	National Plant Specimen Resource Center	http://www.cvh.ac.cn/spms/detail.php?id=089e58a2
65	Pueraria montana var. lobata	Zhile Village, Ganluo County, Liangshan Yi Autonomous Prefecture, Sichuan Province, China	102.832	29.0867	20210615	Liu Lijia, Peng Chang, Zhou Renxiu, Yang Cenyu	PC-O3-A-23	National Plant Specimen Resource Center	https://www.cvh.ac.cn/spms/detail.php?id=79cb4f63
66	Pueraria montana var. lobata	Donghe Daqi Gou, Baoxing County, Sichuan Province, China	102.859	30.4995	19610813	South-to-North Water Transfer Team, Jiang Shu	10199	National Plant Specimen Resource Center	http://www.cvh.ac.cn/spms/detail.php?id=fea44557
67	Pueraria montana var. lobata	Shadu Village, Wushi Daqiao Town, Ganluo County, Liangshan Yi Autonomous Prefecture, Sichuan Province, China	102.915	29.2144	20210617	Liu Lijia, Peng Chang, Zhou Renxiu, Yang Cenyu	CY-03-A-45	National Plant Specimen Resource Center	https://www.cvh.ac.cn/spms/detail.php?id=79d3f9a5
68	Pueraria montana var. lobata	Yinmin, Dongchuan District, Yunnan Province, China	102.931	26.3339	19861109	Lan Shunbin	769	National Plant Specimen Resource Center	http://www.cvh.ac.cn/spms/detail.php?id=fea3cf50
69	Pueraria montana var. lobata	Jinhe Town, Jinping County, Yunnan Province	103.227	22.7685	20120420	Jinping County Survey Team	5325300067	National Plant Specimen Resource Center	IMDY IMDY0010407 (cvh.ac.cn)
70	Pueraria montana var. lobata	Jinyang County, Sichuan Province, China	103.251	27.7019	19760829	Sichuan Plant Specimen	14871	National Plant Specimen Resource Center	http://www.cvh.ac.cn/spms/detail.php?id=fea3e84c
71	Pueraria montana var. lobata	Emei Mountain, Sichuan Province, China	103.356	29.5738	1963	Wang Fangli	2289	National Plant Specimen Resource Center	GZAC GZAC0019824 (cvh.ac.cn)
72	Pueraria montana var. lobata	Heishui Village, Huangwan Township, Emei City, Leshan City, Sichuan Province, China	103.362	29.6046	20131108	Li Xiaoje	LiXJ549	National Specimen Information Infrastructure	http://www.nsii.org.cn/2017/specimen.php?id=20411082
73	Pueraria montana var. lobata	Jiulao Cave, Emei Mountain, Emei County, Sichuan Province, China	103.367	29.5517	19410630	W.P. Fang	17067	National Plant Specimen Resource Center	http://www.cvh.ac.cn/spms/detail.php?id=c253670d
74	Pueraria montana var. lobata	Hongchunping, Emei County, Sichuan Province, China	103.393	29.5579	19710719	236 Sichuan Task Group	0297	National Plant Specimen Resource Center	http://www.cvh.ac.cn/spms/detail.php?id=eba369aa
75	Pueraria montana var. lobata	Luoshan, Xining, Sichuan Province, China	103.556	28.4898	1983-7 1	Zhao Qingsheng, Zhao Zhenju	117426	National Plant Specimen Resource Center	http://www.cvh.ac.cn/spms/detail.php?id=d8c0dbd6
76	Pueraria montana var. lobata	Maban Yi Autonomous County, Sichuan Province, China	103.559	28.8511	19340713	Du Dahua	5932	National Plant Specimen Resource Center	http://www.cvh.ac.cn/spms/detail.php?id=089e6041
77	Pueraria montana var. lobata	Yuanming Palace, Qingcheng Mountain, Guan County, Sichuan Province	103.578	30.9193	19710828	236 Sichuan Task Group	0815	National Plant Specimen Resource Center	http://www.cvh.ac.cn/spms/detail.php?id=eba36abc
78	Pueraria montana var. lobata	Lei Po County, Liangshan, Sichuan Province, China	103.578	28.269	1964-9 7	Sichuan Agricultural University	599	National Plant Specimen Resource Center	http://www.cvh.ac.cn/spms/detail.php?id=d8c0dc73
79	Pueraria montana var. lobata	Mingjiu Town, Mingjiu County, Sichuan Province, China	103.656	23.4541	19580704	Hu Yueying, Wen Shaokang	580616	National Plant Specimen Resource Center	https://www.cvh.ac.cn/spms/detail.php?id=fd0386c3
80	Pueraria montana var. lobata	In Dashuigou Protection Station, Hongkou Township, Dujiangyan Irrigation Project, Sichuan	103.674	31.1221	20070826	Zhu Dahai, Zhang Chao, Li Xiaoje	4937	National Plant Specimen Resource Center	https://www.cvh.ac.cn/spms/detail.php?id=e30bf8c3
81	Pueraria montana var. lobata	Pingbian County, Yunnan Province, China	103.674	22.9896	20120710	Pingbian County Traditional Chinese Medicine Resources Survey Team	5325230724	National Plant Specimen Resource Center	IMDY IMDY0010404 (cvh.ac.cn)
82	Pueraria montana var. lobata	Near Dachongchong Village, Wantang Township, Pingbian County, Honghe Hani and Yi Autonomous Prefecture, Yunnan Province	103.75	23.1045	20120829	Pingbian County Traditional Chinese Medicine Resources Survey Team	5325230878	National Plant Specimen Resource Center	https://www.cvh.ac.cn/spms/detail.php?id=ef5eaafd
83	Pueraria montana var. lobata	Jiangni Gou, Dagou Formation, Jingzhou Village, Maoxian County, Sichuan Province	103.87	31.7003	20011006	Li Guiquan, Tang Zhongping	1764	National Plant Specimen Resource Center	https://www.cvh.ac.cn/spms/detail.php?id=f7ebe5cd
84	Pueraria montana var. lobata	Muchuan County, Sichuan Province, China	103.901	28.9597	19810807	Zhu Zhengyin	1131	National Specimen Information Infrastructure	http://www.nsii.org.cn/2017/specimen.php?id=19887116
85	Pueraria montana var. lobata	Bailu Village, Longmen Mountain, Feilai Peak, Baixu Township, Pengzhou City, Sichuan Province, China	103.919	31.1957	20000814	Gao Xinfeng	732	National Plant Specimen Resource Center	https://www.cvh.ac.cn/spms/detail.php?id=f7e4d372
86	Pueraria montana var. lobata	Shengli Village, Baihe Township, Pingbian County, Pingbian Hani and Yi Autonomous Prefecture, Honghe, Yunnan Province, China	103.921	23.0261	20120912	Pingbian County Traditional Chinese Medicine Resources Survey Team	5325231121	National Plant Specimen Resource Center	https://www.cvh.ac.cn/spms/detail.php?id=ef5eab9b
87	Pueraria montana var. lobata	Shimen Township, Weining County, Bijie City, Guizhou Province, China	103.951	27.3623	20140911	Zhang Chunlin	GYZ201409110027	National Plant Specimen Resource Center	https://www.cvh.ac.cn/spms/detail.php?id=69d4f3d2
88	Pueraria montana var. lobata	Xiaguanzigou, Group 2, Zhongxing Village, Guangming Township, Mao County, Sichuan Province	103.953	31.7145	20010806	Gao Xinfeng, Peng Yulan	1419	National Plant Specimen Resource Center	https://www.cvh.ac.cn/spms/detail.php?id=f7e4fa25
89	Pueraria montana var. lobata	Longbao Village, Nanxi Township, Hekou County, Honghe, Yunnan Province, China	104.009	22.6443	20100113	Plant DNA Barcode, Southeastern Yunnan Survey Team	GBOWS734	National Plant Specimen Resource Center	https://www.cvh.ac.cn/spms/detail.php?id=f4d2d21e
90	Pueraria montana var. lobata	Biqiao Kouk, Qingpian District, Beichuan County, Sichuan Province, China	104.024	32.0273	1984-8 1	Tang Changlin et al.	69	National Plant Specimen Resource Center	http://www.cvh.ac.cn/spms/detail.php?id=d8c0e3c1
91	Pueraria montana var. lobata	Longhua Temple, Pingshan County, Sichuan Province, China	104.039	28.7887	19590605	Chuanjing Yi	0918	National Plant Specimen Resource Center	https://www.cvh.ac.cn/spms/detail.php?id=fd03c1e1
92	Pueraria montana var. lobata	Hongmao'er Mountain, Baiyang Township, Songpan County, Sichuan Province, China	104.131	32.1683	19590702	Songpan Group	1698	National Plant Specimen Resource Center	CDBI CDBI0060982 (cvh.ac.cn)
93	Pueraria montana var. lobata	On the Route from Taiping Creek to Tongluo Dam, Shuifu County, Yunnan Province, China	104.144	28.4174	20020418	Liu Zhengyu	2021688	National Plant Specimen Resource Center	IMC IMC0077265 (cvh.ac.cn)
94	Pueraria montana var. lobata	Heihu Mountain, Jiujiao Bay, Taiping Township, Shuifu County, Yunnan Province, China	104.215	28.5769	20020407	Liu Zhengyu	2020462	National Plant Specimen Resource Center	IMC IMC0077264 (cvh.ac.cn)
95	Pueraria montana var. lobata	Near Wulong District, Shizong County, Yunnan Province, China	104.298	24.6234	19841117	Sun Hang, Yu Youde et al.	241	National Plant Specimen Resource Center	https://www.cvh.ac.cn/spms/detail.php?id=fd0387fe
96	Pueraria montana var. lobata	Louba Town, Shuifu County, Yunnan Province, China	104.362	28.5633	20020419	Liu Zhengyu	2021777	National Plant Specimen Resource Center	IMC IMC0077226 (cvh.ac.cn)
97	Pueraria montana var. lobata	Maguan County, Yunnan Province, China	104.4	23.019	19870913	Yu Hongyuan, Sun Hang	1436	National Plant Specimen Resource Center	https://www.cvh.ac.cn/spms/detail.php?id=fd034c24
98	Pueraria montana var. lobata	Bai Mayu River, Wen County, Gansu Province, China	104.403	32.8837	19590727	Zhang Zhiying	11660	National Plant Specimen Resource Center	http://www.cvh.ac.cn/spms/detail.php?id=bfc39440
99	Pueraria montana var. lobata	Pingshan Forest Farm, Xichou County, Yunnan Province, China	104.487	23.2602	19651114	65-Wenshan Group	309	National Plant Specimen Resource Center	http://www.cvh.ac.cn/spms/detail.php?id=fd03a9d0
100	Pueraria montana var. lobata	Junlian County, Sichuan Province, China	104.517	28.1702	19590427	Chuanjing Yi	0212	National Plant Specimen Resource Center	https://www.cvh.ac.cn/spms/detail.php?id=fd03b802
101	Pueraria montana var. lobata	Luojia Ping Township, Guan County, Sichuan Province, China	104.518	29.3668	19870802	Fu Dezhi	87-1625	National Plant Specimen Resource Center	https://www.cvh.ac.cn/spms/detail.php?id=e2e5e578
102	Pueraria montana var. lobata	Shifang Town, Wen County, Gansu Province, China	104.579	33.0051	19590728	Zhang Zhiying	7254	National Plant Specimen Resource Center	http://www.cvh.ac.cn/spms/detail.php?id=bfc39302
103	Pueraria montana var. lobata	Guchang Cat Street, Xilin County, Guangxi Province, China	104.587	24.4443	19890516	Hongshuihe Team	1216	National Plant Specimen Resource Center	https://www.cvh.ac.cn/spms/detail.php?id=fd035109
104	Pueraria montana var. lobata	Laojun Mountain Forest Farm, Malipo County, Yunnan Province, China	104.603	22.9481	19981024	Wang Yinzhen, Peng Hua, Deng Deshan, et al.	4758	National Plant Specimen Resource Center	https://www.cvh.ac.cn/spms/detail.php?id=eb1ef4b2
105	Pueraria montana var. lobata	Danbao Ancient Road Pingkangtang Bay, Wen County, Gansu Province	104.632	32.8769	19590712	Zhang Zhiying	8611	National Plant Specimen Resource Center	http://www.cvh.ac.cn/spms/detail.php?id=bfc394e3
106	Pueraria montana var. lobata	Xiaoshi Cave, Daping Township, Malipo County, Yunnan Province, China	104.7	23.1286	20150710	Malipo Team	5326240238	National Plant Specimen Resource Center	HITBC HITBC0027143 (cvh.ac.cn)
107	Pueraria montana var. lobata	Guchang, Longlin County, Guangxi Province, China	104.717	24.4987	19571022	Zhang Zhaoqian	10266	National Plant Specimen Resource Center	https://www.cvh.ac.cn/spms/detail.php?id=c0b9f772
108	Pueraria montana var. lobata	Laogou, Hualian Slope, Pingwu County, Sichuan Province, China	104.726	32.5113	20050811	Zhu Dahai, Yu Yifu, Shu Cheng, Chen Xianghui	0223	National Plant Specimen Resource Center	https://www.cvh.ac.cn/spms/detail.php?id=e2e5bb1d
109	Pueraria montana var. lobata	Xiaojiucai Ping, Xingfa Township, Hezhang County, Guizhou Province, China	104.75	26.9881	20150907	Zhang Luyu	522428150907044 LY	National Plant Specimen Resource Center	GZTM GZTM0061260 (cvh.ac.cn)
110	Pueraria montana var. lobata	Caoheba, Wen County, Gansu Province, China	104.774	32.6844	19590726	Zhang Zhiying	11580	National Plant Specimen Resource Center	http://www.cvh.ac.cn/spms/detail.php?id=bfc3892f
111	Pueraria montana var. lobata	Liujia Ping, Weijia Bay, Danbao Commune, Wen County, Gansu Province, China	104.778	32.8654	21758	Zhang Zhiying	9438	National Plant Specimen Resource Center	http://www.cvh.ac.cn/spms/detail.php?id=bfc38ba9
112	Pueraria montana var. lobata	Tianbao Farm, Malipo County, Yunnan Province, China	104.785	23.0075	19981030	Wang Yinzhen, Peng Hua, Deng Deshan, et al.	5149	National Plant Specimen Resource Center	http://www.cvh.ac.cn/spms/detail.php?id=eb1ef5c5
113	Pueraria montana var. lobata	Fadou, Xichou County, Yunnan Province, China	104.792	23.3859	19391204	Wang Qiwu	85286	National Plant Specimen Resource Center	http://www.cvh.ac.cn/spms/detail.php?id=fd03d95b
114	Pueraria montana var. lobata	Hongguang, Tianbao Township, Malipo County, Wenshan Zhuang and Miao Autonomous Prefecture, Yunnan Province, China	104.851	22.9422	20091125	Xiao Bo | 1424	LuJL250	National Plant Specimen Resource Center	http://www.cvh.ac.cn/spms/detail.php?id=214f6b2a
115	Pueraria montana var. lobata	Hongguang, Tianbao Township, Malipo County, Wenshan Zhuang and Miao Autonomous Prefecture, Yunnan Province, China	104.857	23.3175	20091125	Xiao Bo	LuJL250	National Specimen Information Infrastructure	http://www.nsii.org.cn/2017/specimen.php?id=20411332
116	Pueraria montana var. lobata	Changning County, Sichuan Province, China	104.928	28.5881	20080501	Lei Shengyong	CN3857	National Plant Specimen Resource Center	https://www.cvh.ac.cn/spms/detail.php?id=09092dfe
117	Pueraria montana var. lobata	Yaojia Village, Wudu District, Gansu Province, China	104.952	33.361	19590526	Zhang Zhiying	2535	National Plant Specimen Resource Center	http://www.cvh.ac.cn/spms/detail.php?id=bfc38311
118	Pueraria montana var. lobata	Shuicheng District, Liupanshui City, Guizhou Province, China	104.965	26.5537	19291009	Zhong Buqiu	1779	National Plant Specimen Resource Center	https://www.cvh.ac.cn/spms/detail.php?id=fea303b9
119	Pueraria montana var. lobata	Yindi Township, Qixingguan District, Bijie City, Guizhou Province	105.11	27.1096	20140828	Xiong Houxi	522401140828197 LY	National Plant Specimen Resource Center	GZTM GZTM0036943 (cvh.ac.cn)
120	Pueraria montana var. lobata	Yuzhang Township, Xingren County, Guizhou Province, China	105.113	25.3593	19981008	Wu Sugong et al.	100056	National Plant Specimen Resource Center	https://www.cvh.ac.cn/spms/detail.php?id=fd036697
121	Pueraria montana var. lobata	Faba Commune, Wen County, Gansu Province, China	105.117	32.7353	19731021	Hu Zhixin	3483	National Plant Specimen Resource Center	http://www.cvh.ac.cn/spms/detail.php?id=c254a1c8
122	Pueraria montana var. lobata	Fangma Ping, Xingren County, Guizhou Province, China	105.164	25.559	19811121	Dang Chengzhong	1470	National Plant Specimen Resource Center	HGAS 022604 (cvh.ac.cn)
123	Pueraria montana var. lobata	Xingren County, Guizhou Province, China	105.191	25.4391	19600824	Guizhou Team	8341	National Plant Specimen Resource Center	https://www.cvh.ac.cn/spms/detail.php?id=fd036387
124	Pueraria montana var. lobata	Bikou Town, Wen County, Gansu Province, China	105.253	32.7559	19670829	Tang Changlin	1735	National Plant Specimen Resource Center	http://www.cvh.ac.cn/spms/detail.php?id=bfc38274
125	Pueraria montana var. lobata	Xiahe Village, Xinpuzhen Township, Guanling County, Guizhou Province, China	105.26	25.5121	20141020	Xu Ao	520424141020019LY	National Plant Specimen Resource Center	https://www.cvh.ac.cn/spms/detail.php?id=fac60f17
126	Pueraria montana var. lobata	Dongjianchang, Xinqiao Town, Anlong County, Guizhou Province, China	105.278	25.1221	20140518	Deng Chaoyi	522328140518854 LY	National Plant Specimen Resource Center	GZTM GZTM0060318 (cvh.ac.cn)
127	Pueraria montana var. lobata	Near Luoxiong Village, Longlin, Guangxi Province, China	105.347	24.7771	19571029	Nanzhidi	4821	National Plant Specimen Resource Center	http://www.cvh.ac.cn/spms/detail.php?id=c2520ecb
128	Pueraria montana var. lobata	Falan Village, Huajiang Township, Guanling County, Guizhou Province, China	105.364	25.4141	20141026	Li Hengyan	520424141026014LY	National Plant Specimen Resource Center	https://www.cvh.ac.cn/spms/detail.php?id=fac60e79
129	Pueraria montana var. lobata	Baohe Township, Second District, Bijie City, Guizhou Province, China	105.401	27.2781	19570819	Yu Pinghua	422	National Plant Specimen Resource Center	https://www.cvh.ac.cn/spms/detail.php?id=fd038f59
130	Pueraria montana var. lobata	Xiahe Village, Xinpuzhen Township, Guanling County, Guizhou Province, China	105.404	25.821	20141020	Xu Ao	520424141020019LY	National Specimen Information Infrastructure	http://www.nsii.org.cn/2017/specimen.php?id=18876083
131	Pueraria montana var. lobata	Zuohe Village, Nayong, Guizhou Province, China	105.411	26.7827	20181003	Shi Yumei	522426181003039LY	National Specimen Information Infrastructure	http://www.nsii.org.cn/2017/specimen.php?id=19855201
132	Pueraria montana var. lobata	Xinpuxiang Xiahe Village, Guizhou Province, China	105.419	25.8693	20140610	Cao Yongjie	520424140610002LY	National Plant Specimen Resource Center	GZTM GZTM0058091 (cvh.ac.cn)
133	Pueraria montana var. lobata	Pingshangping, Puding Town, Anshun City, Guizhou Province, China	105.435	26.2737	20141126	Wang Dan	520422141126002LY	National Plant Specimen Resource Center	https://www.cvh.ac.cn/spms/detail.php?id=fac3bd11
134	Pueraria montana var. lobata	Xuyong County, Sichuan Province, China	105.441	28.1589	19650815	Xu Liguo	1563	National Plant Specimen Resource Center	SM SM707205233 (cvh.ac.cn)
135	Pueraria montana var. lobata	Baima Village, Longchang Town, Zhenfeng County, Guizhou Province, China	105.5	25.4644	20190423	Zhang Jiulei	522325190423627LY	National Plant Specimen Resource Center	GZTM GZTM0094643 (cvh.ac.cn)
136	Pueraria montana var. lobata	Baima Village, Longchang Town, Zhenfeng County, Guizhou Province, China	105.51	25.432	20190423	Zhang Jiulei	522325190423627LY	National Specimen Information Infrastructure	http://www.nsii.org.cn/2017/specimen.php?id=19998982
137	Pueraria montana var. lobata	Guanling County, Guizhou Province, China	105.54	25.9558	20141020	Xu Ao	520424141020019LY	National Specimen Information Infrastructure	http://www.nsii.org.cn/2017/specimen.php?id=18876083
138	Pueraria montana var. lobata	Baiyanglin Caotanggou, Dongchayao, Tianshui City, Gansu Province, China	105.541	34.967	19510809	Liu Jimeng	10362	National Plant Specimen Resource Center	https://www.cvh.ac.cn/spms/detail.php?id=fd03537c
139	Pueraria montana var. lobata	Fuxing Town, Meitan County, Zunyi City, Guizhou Province, China	105.546	28.2503	20160502	Wang Mingchuan	520381160502014LY	National Plant Specimen Resource Center	https://www.cvh.ac.cn/spms/detail.php?id=fabbb642
140	Pueraria montana var. lobata	Huajiang Town, Guanling County, Guizhou Province, China	105.607	25.7493	20141026	Li Hengyan	520424141026014LY	National Plant Specimen Resource Center	http://www.nsii.org.cn/2017/specimen.php?id=18876082
141	Pueraria montana var. lobata	Baiyun Mountain, Kang County, Gansu Province, China	105.612	33.3329	19960807	Lian Yongshan et al.	96345	National Plant Specimen Resource Center	http://www.cvh.ac.cn/spms/detail.php?id=eb03345a
142	Pueraria montana var. lobata	Xianheping, Anlong County, Guizhou Province, China	105.614	24.984	19981013	Wu Sugong et al.	100125	National Plant Specimen Resource Center	http://www.cvh.ac.cn/spms/detail.php?id=fd045917
143	Pueraria montana var. lobata	Mu Gang Chong Village, Mugan Township, Guizhou Province, China	105.657	26.178	20140707	Xiong Huijiang	520203140706005LY	National Plant Specimen Resource Center	GZTM GZTM0031518 (cvh.ac.cn)
144	Pueraria montana var. lobata	Chishui County, Guizhou Province, China	105.703	28.5961	20080629	Lei Shengyong	CS6697	National Plant Specimen Resource Center	https://www.cvh.ac.cn/spms/detail.php?id=09093179
145	Pueraria montana var. lobata	Deyue District, Gulin County, Sichuan Province, China	105.708	28.0488	19760711	Wang Mingchuan	Gu-367	National Plant Specimen Resource Center	http://www.cvh.ac.cn/spms/detail.php?id=ecd54798
146	Pueraria montana var. lobata	Fuxing Town, Chishui City, Guizhou Province, China	105.739	28.5225	20160502	Wang Dan	520381160502014LY	National Specimen Information Infrastructure	http://www.nsii.org.cn/2017/specimen.php?id=18871808
147	Pueraria montana var. lobata	Puding County, Guizhou Province, China	105.74	26.3053	20141126	Bijie Team	520422141126002LY	National Specimen Information Infrastructure	http://www.nsii.org.cn/2017/specimen.php?id=18875121
148	Pueraria montana var. lobata	Tiantai Mountain, Chishui City, Guizhou Province, China	105.771	28.5947	19590910	Li Zhenyu, Yan Lichun, Nong Biming, Li Dongfang	1166	National Plant Specimen Resource Center	http://www.cvh.ac.cn/spms/detail.php?id=fd03be31
149	Pueraria montana var. lobata	Zhongqiang Village, Chengxiang Town, Napo County, Guangxi Province, China	105.791	23.425	19981030	Wang Anhui	1878	National Plant Specimen Resource Center	http://www.cvh.ac.cn/spms/detail.php?id=e82baf64
150	Pueraria montana var. lobata	Longgong, Zhenning Buyei and Miao Autonomous County, Anshun City, Guizhou Province, China.	105.852	26.0819	20170513	Wang Fengcai	520402170513251 LY	National Plant Specimen Resource Center	GZTM GZTM0062140 (cvh.ac.cn)
151	Pueraria montana var. lobata	Sanjia Street, Zhijin County, Guizhou Province, China	105.855	26.7175	20150714	Wu Zhonglun	522425150714007LY	National Plant Specimen Resource Center	GZTM GZTM0041347 (cvh.ac.cn)
152	Pueraria montana var. lobata	Maijiqu District, Tianshui City, Gansu Province, China	105.875	34.5561	19500913	Xiong Jihua, Zhou Zilin	20233	National Plant Specimen Resource Center	http://www.cvh.ac.cn/spms/detail.php?id=fea4068c
153	Pueraria montana var. lobata	Yanjiu Town, Ceheng County, Guizhou Province, China	105.951	25.0621	20041006	Wang Gongfan	432	National Plant Specimen Resource Center	HITBC 0014052 (cvh.ac.cn)
154	Pueraria montana var. lobata	Youmai Township, Wangmo County, Guizhou Province, China	105.961	25.0712	20041002	Tang Changlin	1-0995	National Plant Specimen Resource Center	HITBC 0014085 (cvh.ac.cn)
155	Pueraria montana var. lobata	Bei Guan, Lueyang City, Shaanxi Province, China	106.162	33.3357	19581014	Anshun Team	696	National Plant Specimen Resource Center	http://www.cvh.ac.cn/spms/detail.php?id=bfc36267
156	Pueraria montana var. lobata	Pingba County, Guizhou Province, China	106.263	26.4143	19590922	Jiulongpo Team	1986	National Plant Specimen Resource Center	http://www.cvh.ac.cn/spms/detail.php?id=fd04304f
157	Pueraria montana var. lobata	Jianqiang Village, Taojia Town, Jiulongpo District, Chongqing, China	106.373	29.3762	20150618	Liu Zhengyu, Zhang Jun, et al.	500107150618-730LY01	National Plant Specimen Resource Center	IMC IMC0077318 (cvh.ac.cn)
158	Pueraria montana var. lobata	Four-sided Mountain, Shuntzi Gou, Chongqing, China	106.377	28.6834	20170704	Jiangjin Team	S-2339	National Plant Specimen Resource Center	https://www.cvh.ac.cn/spms/detail.php?id=3dbdd13f
159	Pueraria montana var. lobata	Lujia Mountain, Chongqing, China	106.383	29.0427	20120615	Liu Zhengyu	500116-133-01	National Plant Specimen Resource Center	https://www.cvh.ac.cn/spms/detail.php?id=3dbdd8c1
160	Pueraria montana var. lobata	Simianshan Town, Jiangjin District, Chongqing City , China	106.397	28.6221	20080802	Shapingba Team	2082669	National Plant Specimen Resource Center	IMC IMC0077258 (cvh.ac.cn)
161	Pueraria montana var. lobata	Haili Park, Qingliushan Village, Zhongliang Town, Shapingba District, Chongqing, China	106.419	29.7028	20150907	Liu Zhengyu, Zhang Jun, et al.	500106-150907-765-01	National Plant Specimen Resource Center	IMC IMC0077293 (cvh.ac.cn)
162	Pueraria montana var. lobata	Dahonghai, Simianshan Town, Jiangjin District, Chongqing City, China	106.457	28.6059	20170913	Yang Yuanli	S-3235-01	National Plant Specimen Resource Center	IMC IMC0077236 (cvh.ac.cn)
163	Pueraria montana var. lobata	Luomu Township, Luodian County, Guizhou Province, China	106.522	25.1984	20140513	Li Guofeng	52272820140513002LY	National Plant Specimen Resource Center	GZTM GZTM0040240 (cvh.ac.cn)
164	Pueraria montana var. lobata	Qianlin, Jinfo Mountain, Nanchuan, Sichuan, China	106.528	29.3888	19570712	Wulong Team	62687	National Plant Specimen Resource Center	https://www.cvh.ac.cn/spms/detail.php?id=fd045b8b
165	Pueraria montana var. lobata	Xiannv Mountain, Wulong,, Chongqing City, China	106.572	29.5159	20130802	Liu Jimeng	500232003519	National Plant Specimen Resource Center	IMC IMC0077303 (cvh.ac.cn)
166	Pueraria montana var. lobata	Tianshui Dongcha, Gansu Province, China	106.672	34.3855	19510809	Guo Zhengke	10362	National Plant Specimen Resource Center	http://www.cvh.ac.cn/spms/detail.php?id=bfc366b0
167	Pueraria montana var. lobata	Daxing Village, Zhazuo, Guizhou Province, China	106.698	26.8101	20160423	Huang Deai	520123160423501LY	National Plant Specimen Resource Center	GZTM GZTM0035922 (cvh.ac.cn)
168	Pueraria montana var. lobata	Daqingshan, Longzhou County, Chongzuo City, Guangxi Province, China	106.706	22.3064	19590920	Qijiang Team	61501	National Plant Specimen Resource Center	https://www.cvh.ac.cn/spms/detail.php?id=c0ba14cd
169	Pueraria montana var. lobata	Fuhuan Township, Qijiang District, Chongqing City, China	106.766	28.8361	20121014	Banan Team	13-500222-LY-342-01	National Plant Specimen Resource Center	https://www.cvh.ac.cn/spms/detail.php?id=3b993e41
170	Pueraria montana var. lobata	Fangdou Village Storage Room, Shitan Township, Banan District, Chongqing City, China	106.785	29.2873	20150624	T.H. Tu	500113150624-926LY01	National Plant Specimen Resource Center	IMC IMC0077275 (cvh.ac.cn)
171	Pueraria montana var. lobata	Huaying Mountain, Sichuan Province, China	106.814	30.3136		Guangxi Provincial Museum	5174	National Plant Specimen Resource Center	http://www.cvh.ac.cn/spms/detail.php?id=fea47ff4
172	Pueraria montana var. lobata	Gongmu Mountain, Guangxi Province, China	106.848	22.3499	19351106	Yang Yuanli	6688	National Plant Specimen Resource Center	http://www.cvh.ac.cn/spms/detail.php?id=c254234b
173	Pueraria montana var. lobata	Moyang Township, Luodian County, Guizhou Province, China	106.853	25.4983	20150909	Zhang Zhiying	522728150909006LY	National Plant Specimen Resource Center	GZTM GZTM0040201 (cvh.ac.cn)
174	Pueraria montana var. lobata	Donggou, Huangniupu, Feng County, Shaanxi Province, China	106.859	34.1853	19580811	Liang Xiangri	068	National Plant Specimen Resource Center	https://www.cvh.ac.cn/spms/detail.php?id=fd03ddb2
175	Pueraria montana var. lobata	Forty Kilometers West, Longzhou County, Guangxi Province, China	106.86	22.3467	19350920	He Jun, Xu Wenbin	65849	National Plant Specimen Resource Center	http://www.cvh.ac.cn/spms/detail.php?id=c252839c
176	Pueraria montana var. lobata	Western End of Taohuadao Island, Banan District, Chongqing City, China	106.879	29.6008	20180618	Wudang Team	SBNQ174	National Plant Specimen Resource Center	https://www.cvh.ac.cn/spms/detail.php?id=c95c91f1
177	Pueraria montana var. lobata	Huanglian Village, Guizhou Province, China	106.887	26.8677	20131026	Dong Qingsong, Ke Fang, Ling Chaoliang	520112131026154LY	National Plant Specimen Resource Center	GZTM GZTM0048309 (cvh.ac.cn)
178	Pueraria montana var. lobata	Longzhu Village, Longjun Village, Bajiao Township, Longzhou County, Chongzuo City, Guangxi Province, China	106.889	22.2109	20131118	Huang Xueyan, Huang Baoyu, Li Jinhua	451423131118011LY	National Plant Specimen Resource Center	GXMG GXMG0121228 (cvh.ac.cn)
179	Pueraria montana var. lobata	Baiaizhi Miao Village Road, Fuxin Township, Tiandeng County, Guangxi Zhuang Autonomous Region, China	106.933	22.9377	20150913	Yang Mingzhu	451425150913072LY	National Plant Specimen Resource Center	GXMG GXMG0183409 (cvh.ac.cn)
180	Pueraria montana var. lobata	Kaiyang County, Guizhou Province, China	106.961	27.0614	19830918	Changshou Team	1263	National Plant Specimen Resource Center	HGAS HGAS0070657 (cvh.ac.cn)
181	Pueraria montana var. lobata	Xishan Tea Plantation, Gelan Township, Changshou District, Chongqing City, China	106.996	29.946	20131027	Kwangsi Mus	500115131027-789LY01	National Plant Specimen Resource Center	IMC IMC0077220 (cvh.ac.cn)
182	Pueraria montana var. lobata	Mountain Near Shangjin Township, Guangxi Province, China	107.008	22.3321	19350926	Liang Xiangri	5508	National Plant Specimen Resource Center	http://www.cvh.ac.cn/spms/detail.php?id=c251e8e8
183	Pueraria montana var. lobata	Shangjin Township, Guangxi Province, China	107.009	22.3303	19351007	Liang Xiangri	66702	National Plant Specimen Resource Center	https://www.cvh.ac.cn/spms/detail.php?id=c0ba1603
184	Pueraria montana var. lobata	Zixia Cave, Guangxi Province, China	107.012	22.3072	19351006	Li Mingjiang	66702	National Plant Specimen Resource Center	http://www.cvh.ac.cn/spms/detail.php?id=c2520e26
185	Pueraria montana var. lobata	Kuankuai Town, Suiyang County, Zunyi City, Guizhou Province, China	107.018	28.2456	19870716	Tianyang Collection Team	00050	National Plant Specimen Resource Center	https://www.cvh.ac.cn/spms/detail.php?id=f50a58b9
186	Pueraria montana var. lobata	Fuyong Tun, Changgao Village, Yufeng Town, Tianyang County,Guangxi Zhuang Autonomous Region, China	107.032	23.5418	20150520	X.X. Huang	451021150520022LY	National Plant Specimen Resource Center	https://www.cvh.ac.cn/spms/detail.php?id=3e290f94
187	Pueraria montana var. lobata	Panyang Mountain Forest Park, Ningming County, Guangxi Province, China	107.068	22.1244	19901127	Tianyang Collection Team	382	National Plant Specimen Resource Center	http://www.cvh.ac.cn/spms/detail.php?id=c252367e
188	Pueraria montana var. lobata	Yufeng Township, Tianyang County, Guangxi Zhuang Autonomous Region, China	107.092	23.9087	20150520	Xiong Jihua, Zhou Zilin	451021150520022LY	National Specimen Information Infrastructure	http://www.nsii.org.cn/2017/specimen.php?id=19614725
189	Pueraria montana var. lobata	Nanchuan District, Chongqing City, China	107.096	29.1645	19570705	Liu Zhengyu, Zhang Jun, et al.	91821	National Plant Specimen Resource Center	http://www.cvh.ac.cn/spms/detail.php?id=c25331af
190	Pueraria montana var. lobata	Nanchuan, Chongqing City, China	107.103	29.1615	19570912	Wang Mingchuan	93353	National Plant Specimen Resource Center	https://www.cvh.ac.cn/spms/detail.php?id=fd03fb4e
191	Pueraria montana var. lobata	Tea Sand in Shuanghe Village, Nancheng Street, Nanchuan District, Chongqing City, China	107.112	29.4423	20140905	Li Guofeng	RQHZ06532	National Plant Specimen Resource Center	https://www.cvh.ac.cn/spms/detail.php?id=f9274350
192	Pueraria montana var. lobata	Jinfeng Mountain, Nanchuan District, Chongqing City, China	107.134	29.0554	19570824	Liu Zhengyu, Zhang Jun, et al.	63735	National Plant Specimen Resource Center	https://www.cvh.ac.cn/spms/detail.php?id=fd03e8bf
193	Pueraria montana var. lobata	Shuanghe Village, Nanchuan District, Chongqing City, China	107.145	29.1262	20140905	Zhang Dianxiang, Huang Xiangxu	RQHZ06532-01	National Plant Specimen Resource Center	http://www.nsii.org.cn/2017/specimen.php?id=20087515
194	Pueraria montana var. lobata	Qiannan Buyei and Miao Autonomous Prefecture in Guizhou Province, China	107.147	27.8945	20150910	Tiandong Collection Team	520323150910494LY	National Plant Specimen Resource Center	GZTM GZTM0047193 (cvh.ac.cn)
195	Pueraria montana var. lobata	Panyang Mountain Forest Park, Panyangshan Branch, Ningming County, Guangxi Province, China	107.17	22.0502	19901127	Suiyang Team	381	National Plant Specimen Resource Center	http://www.cvh.ac.cn/spms/detail.php?id=c252de7c
196	Pueraria montana var. lobata	Guanguo Village, Pingma Township, Tiandong County, Guangxi Zhuang Autonomous Region, China	107.189	23.5179	20161104	Lu Xianming	451022161104002LY	National Specimen Information Infrastructure	http://www.nsii.org.cn/2017/specimen.php?id=19613433
197	Pueraria montana var. lobata	Qingyu Township, Tongjiang County, Bazhong City, Sichuan Province, China	107.19	32.2196	19900910	Liu Zhengyu	0006	National Plant Specimen Resource Center	https://www.cvh.ac.cn/spms/detail.php?id=44fb3961
198	Pueraria montana var. lobata	Jinfeng Mountain Tea Sand, Nanchuan District, Chongqing City, China	107.192	29.0821	19970820	Liu Zhengyu	974981-01	National Plant Specimen Resource Center	IMC IMC0077204 (cvh.ac.cn)
199	Pueraria montana var. lobata	Yufoshan Huangcaoping, Nanchuan District, Chongqing City, China	107.203	29.0549	19980920	Liu Zhengyu	21953-01	National Plant Specimen Resource Center	IMC IMC0077300 (cvh.ac.cn)
200	Pueraria montana var. lobata	Sanquan Baiyan, Nanchuan District, Chongqing City, China	107.216	29.1345	19980826	Liu Zhengyu	20784-01	National Plant Specimen Resource Center	IMC IMC0077182 (cvh.ac.cn)
201	Pueraria montana var. lobata	Shimen Gully, Jinfo Mountain, Nanchuan District, Chongqing City, China	107.223	29.1449	19970815	Liu Zhengyu	974922-03	National Plant Specimen Resource Center	IMC IMC0077196 (cvh.ac.cn)
202	Pueraria montana var. lobata	Huaiping, Sanquan Township, Nanchuan District, Chongqing City, China	107.232	29.1402	20130817	Nanchuan Team	5001190660	National Plant Specimen Resource Center	IMC IMC0077304 (cvh.ac.cn)
203	Pueraria montana var. lobata	Fuling District, Chongqing City, China	107.242	29.7551	19790816		629	National Plant Specimen Resource Center	SM SM707205242 (cvh.ac.cn)
204	Pueraria montana var. lobata	Tongjiang County, Bazhong City, Sichuan Province, China	107.252	31.9177	19880903	Liu Daiming	881	National Plant Specimen Resource Center	https://www.cvh.ac.cn/spms/detail.php?id=44fb37f7
205	Pueraria montana var. lobata	Kaiyang County, Guiyang City, Guizhou Province, China	107.256	26.829	19830918	Yang Mingzhu	1263	National Specimen Information Infrastructure	http://www.nsii.org.cn/2017/specimen.php?id=19761375
206	Pueraria montana var. lobata	Banhe, Jinfo Mountain, Nanchuan District, Chongqing City, China	107.265	29.1164	19991002	Liu Zhengyu	975267-03	National Plant Specimen Resource Center	IMC IMC0077289 (cvh.ac.cn)
207	Pueraria montana var. lobata	Shuiping Guanyin Temple, Nanchuan District, Chongqing City, China	107.288	29.169	19570912	Xiong Jihua and Zhou Zilin	93353	National Plant Specimen Resource Center	http://www.cvh.ac.cn/spms/detail.php?id=c2530bf0
208	Pueraria montana var. lobata	Mountain Wangping, Yufoshan, Nanchuan District, Chongqing City, China	107.318	29.1539	19961125	Liu Zhengyu	17944-01	National Plant Specimen Resource Center	IMC IMC0077312 (cvh.ac.cn)
209	Pueraria montana var. lobata	Mazui, Jinfo Mountain, Nanchuan District, Chongqing City, China	107.333	29.0433	20070810	Liu Zhengyu	70325	National Plant Specimen Resource Center	IMC IMC0077175 (cvh.ac.cn)
210	Pueraria montana var. lobata	Qingyuan, Yufoshan, Nanchuan District, Chongqing City, China	107.365	28.9535	19970905	Liu Zhengyu	975105-01	National Plant Specimen Resource Center	IMC IMC0077297 (cvh.ac.cn)
211	Pueraria montana var. lobata	Fengyi District, Zheng'an County, Guizhou Province, China	107.427	28.5504	19920500	Chen Qianhai	5412	National Plant Specimen Resource Center	HGAS 020732 (cvh.ac.cn)
212	Pueraria montana var. lobata	Yuanquan Village, Gelin Township, Zheng'an County, Guizhou Province, China	107.455	28.5758	20140303	Zheng Jihui	520324140303001LY	National Plant Specimen Resource Center	GZTM GZTM0043528 (cvh.ac.cn)
213	Pueraria montana var. lobata	Cian County, Guizhou Province, China	107.468	27.041	19590814	Libo Team	2300	National Plant Specimen Resource Center	HGAS 020734 (cvh.ac.cn)
214	Pueraria montana var. lobata	Hailuo Village, Heshun Township, Wulong County, Chongqing City, China	107.473	29.4785	20121014	Wulong Team	500232-422-01	National Plant Specimen Resource Center	IMC IMC0077234 (cvh.ac.cn)
215	Pueraria montana var. lobata	Border of Yang County and Foping County, Shaanxi Province, China	107.551	33.2279	1952-4 2	Guo Benzhao	1818	National Plant Specimen Resource Center	http://www.cvh.ac.cn/spms/detail.php?id=d8c0df7b
216	Pueraria montana var. lobata	Huayang Commune, Yang County, Shaanxi Province, China	107.552	33.6019	19590803	Yang Jinxiang	752	National Plant Specimen Resource Center	http://www.cvh.ac.cn/spms/detail.php?id=bfc3512b
217	Pueraria montana var. lobata	Yangxi, Guizhou Province, China	107.579	29.081	20150821	Census Group	5203251508210078LY	National Plant Specimen Resource Center	GZTM GZTM0032920 (cvh.ac.cn)
218	Pueraria montana var. lobata	Xiaosha River to Feisha Rock, Dasha River, Guizhou Province, China	107.603	29.1551	20030728	Liu Zhengyu	2034026-01	National Plant Specimen Resource Center	IMC IMC0077267 (cvh.ac.cn)
219	Pueraria montana var. lobata	Baiyun Gorge, Taibai District, Shaanxi Province, China	107.615	34.0277	19580830	Luo Shenghui	065	National Plant Specimen Resource Center	https://www.cvh.ac.cn/spms/detail.php?id=fd04197e
220	Pueraria montana var. lobata	Jinhuan Farm, Pushi Township, Dianjiang County, Chongqing City, China	107.665	30.4265	20131012	Dianjiang Team	500231131012-746LY01	National Plant Specimen Resource Center	IMC IMC0077216 (cvh.ac.cn)
221	Pueraria montana var. lobata	Sijihe, Tea Hut, Langao, Shaanxi Province, China	107.785	33.0131	19580721	Li Peiyuan	8451	National Plant Specimen Resource Center	https://www.cvh.ac.cn/spms/detail.php?id=fd03f8d4
222	Pueraria montana var. lobata	Taibai Mountain, Shaanxi Province, China	107.822	34.0617	19730815	Guo Youhao	354	National Plant Specimen Resource Center	http://www.cvh.ac.cn/spms/detail.php?id=c2543181
223	Pueraria montana var. lobata	Yutang Village, Sanhe Township, Zunyi County, Guizhou Province, China	107.841	27.9271	20140829	Zhang Pinfei	522121140829234LY	National Plant Specimen Resource Center	GZTM GZTM0030439 (cvh.ac.cn)
224	Pueraria montana var. lobata	Sandu County, Guizhou Province, China	107.866	25.9884	19801020	Li Yongkang	8384	National Plant Specimen Resource Center	http://www.cvh.ac.cn/spms/detail.php?id=c254b959
225	Pueraria montana var. lobata	Sandu County, Guizhou Province, China	107.869	25.991	19801020	Li Yongkang	8384	National Plant Specimen Resource Center	http://www.cvh.ac.cn/spms/detail.php?id=c254220d
226	Pueraria montana var. lobata	Zhenba County, Shaanxi Province, China	107.897	32.5453	1963-7 2	Wang Jin'ao	108	National Plant Specimen Resource Center	http://www.cvh.ac.cn/spms/detail.php?id=d8c0e018
227	Pueraria montana var. lobata	Landi Commune, Wulong County, Chongqing City, China	107.91	29.5085	1978-9 1	Wang Wenhua	3743	National Plant Specimen Resource Center	http://www.cvh.ac.cn/spms/detail.php?id=d8c0d33e
228	Pueraria montana var. lobata	Nanping County, Chongqing City, China	107.96	31.6044	19970815		1144	National Plant Specimen Resource Center	SM SM707205283 (cvh.ac.cn)
229	Pueraria montana var. lobata	Longhe River, Fengdu County, Chongqing City, China	107.97	29.8431	19970922	Liu Zhengyu et al.	972267-01	National Plant Specimen Resource Center	https://www.cvh.ac.cn/spms/detail.php?id=3dbded5d
230	Pueraria montana var. lobata	Pingjiang Four Teams, Shangsi County, Guangxi Zhuang Autonomous Region, China	107.98	22.1566	20121124	Liang Zining, Cai Yi, Liu Chao'e, Chen Long, and Wang Xiaoyan	450621121124031LY	National Plant Specimen Resource Center	GXMG GXMG0134261 (cvh.ac.cn)
231	Pueraria montana var. lobata	Longhe, Fengdu County, Chongqing City, China	107.997	29.8398	19970830	Liu Zhengyu	971936-03	National Plant Specimen Resource Center	IMC IMC0077253 (cvh.ac.cn)
232	Pueraria montana var. lobata	Foping County, Shaanxi Province, China	107.997	33.5307	19580909	Zhang Xiangming	431	National Plant Specimen Resource Center	https://www.cvh.ac.cn/spms/detail.php?id=fd03c00a
233	Pueraria montana var. lobata	Zijingguan, Shibing County, Huangping, Guizhou Province, China	108.04	27.1496	19590713	Qiannan Team	2755	National Plant Specimen Resource Center	https://www.cvh.ac.cn/spms/detail.php?id=fd03d9fd
234	Pueraria montana var. lobata	Houping Township, Chengkou County, Sichuan Province, China	108.04	29.6053	19580723	Dai Tianlun	105777	National Plant Specimen Resource Center	https://www.cvh.ac.cn/spms/detail.php?id=fd03857b
235	Pueraria montana var. lobata	Wangjiaping, Maxi Township, Shibing County, Guizhou Province, China	108.048	27.2902	19880816	Wulingshan Expedition Team	2454	National Plant Specimen Resource Center	https://www.cvh.ac.cn/spms/detail.php?id=fd038ebc
236	Pueraria montana var. lobata	Fuyan Township, Shigan County, Guizhou Province, China	108.055	27.3718	19880727	Wulingshan Expedition Team	1828	National Plant Specimen Resource Center	http://www.cvh.ac.cn/spms/detail.php?id=ecc2e4d9
237	Pueraria montana var. lobata	Leishan County, Guizhou Province, China	108.074	26.3821	19740830	Guizhou Agricultural College Collection Team	74215	National Plant Specimen Resource Center	GZAC GZAC0019827 (cvh.ac.cn)
238	Pueraria montana var. lobata	Danjiang Town, Leishan County, Guizhou Province, China	108.078	26.3791	20150817	Chen Hongjiang	522634150817003 LY	National Plant Specimen Resource Center	GZTM GZTM0062984 (cvh.ac.cn)
239	Pueraria montana var. lobata	Gundou, Sandu, Guizhou Province, China	108.08136	25.770909		Huang Defu and Li Yongkang	8544	National Plant Specimen Resource Center	https://www.cvh.ac.cn/spms/detail.php?id=fd043189
240	Pueraria montana var. lobata	Nanshan, Pingmu Village, Nasuo Town, Guangxi Zhuang Autonomous Region, China	108.094	21.7203	20130320	Wei Songji and Dai Zhonghua	450603130320741LY	National Plant Specimen Resource Center	GXMG GXMG0147418 (cvh.ac.cn)
241	Pueraria montana var. lobata	Lianghe Town, Shiquan County, Shaanxi Province, China	108.094	33.2768	19590617	Xing Jiqing	5520	National Plant Specimen Resource Center	http://www.cvh.ac.cn/spms/detail.php?id=bfc38eb7
242	Pueraria montana var. lobata	Wangjiaping, Maxi Township, Shibing County, Guizhou Province, China	108.098	27.295	19880816	Wulingshan Expedition Team	1718	National Plant Specimen Resource Center	http://www.cvh.ac.cn/spms/detail.php?id=ecc2e672
243	Pueraria montana var. lobata	Wuping Township, Fengdu County, Chongqing City, China	108.105	29.7864	20131025	Fengdu Team	500230-001-0899-03	National Plant Specimen Resource Center	https://www.cvh.ac.cn/spms/detail.php?id=3b993cdc
244	Pueraria montana var. lobata	Shizhu County, Chongqing City, China	108.12	30.0061	19790718		1043	National Plant Specimen Resource Center	SM SM707205246 (cvh.ac.cn)
245	Pueraria montana var. lobata	LiziHuangyanbai, Lizi Brigade, Qiaotou Commune, Shizhu County, Chongqing City, China	108.145	30.0003	1978-8 1	Chen Yao	3088	National Plant Specimen Resource Center	http://www.cvh.ac.cn/spms/detail.php?id=d8c0d478
246	Pueraria montana var. lobata	Leigong Mountain, Leigong County, Guizhou Province, China	108.165	26.3616	19590829	Qiannan Team	3778	National Plant Specimen Resource Center	https://www.cvh.ac.cn/spms/detail.php?id=fd03e333
247	Pueraria montana var. lobata	Shigan County, Guizhou Province, China	108.23	27.5197	19880730	Wulingshan Expedition Team	2662	National Plant Specimen Resource Center	http://www.cvh.ac.cn/spms/detail.php?id=ecc2e3cc
248	Pueraria montana var. lobata	Pingshan Township, Shiqian County, Guizhou Province, China	108.232	27.3933	19880727	Wulingshan Expedition Team	3050	National Plant Specimen Resource Center	https://www.cvh.ac.cn/spms/detail.php?id=fd0384dd
249	Pueraria montana var. lobata	Shiquan County, Shaanxi Province, China	108.249	33.0441	19720811	Xu Yangpeng	2023	National Plant Specimen Resource Center	http://www.cvh.ac.cn/spms/detail.php?id=bfc379d9
250	Pueraria montana var. lobata	Sanhui Commune, Shizhu County, Chongqing City, China	108.256	29.9222	1978-6 2	Wang Wenhua	1737	National Plant Specimen Resource Center	http://www.cvh.ac.cn/spms/detail.php?id=d8c0d64f
251	Pueraria montana var. lobata	Gangtie Commune, Shiquan County, Shaanxi Province, China	108.256	33.0452	19590617	Xing Jiqing	7654	National Plant Specimen Resource Center	http://www.cvh.ac.cn/spms/detail.php?id=bfc36615
252	Pueraria montana var. lobata	Fangxiang Commune, Leishan County, Guizhou Province, China	108.285	26.4453	19650629	Ma Chenggong, Jian Zhuopo et al.	50916	National Plant Specimen Resource Center	https://www.cvh.ac.cn/spms/detail.php?id=fd034909
253	Pueraria montana var. lobata	Wanfo Mountain, Weishan Village, Ganxi Township, Shiqian County, Guizhou Province, China	108.303	27.6491	20140810	An Mingtai	SQ-0140	National Plant Specimen Resource Center	https://www.cvh.ac.cn/spms/detail.php?id=ee0d9a5a
254	Pueraria montana var. lobata	Longchi Village, Baishi Township, Qianjiang District, Chongqing City, China	108.315	29.4325	20140926	Liu Zhengyu and Zhang Jun et al.	RQHZ06437	National Plant Specimen Resource Center	https://www.cvh.ac.cn/spms/detail.php?id=f92bd68c
255	Pueraria montana var. lobata	Ningshan County, Ankang City, Shaanxi Province, China	108.321	33.3166	20120824	Tian Xianhua and Zhu Zhihong	TianXH653	National Specimen Information Infrastructure	http://www.nsii.org.cn/2017/specimen.php?id=20411324
256	Pueraria montana var. lobata	Shuanghe Commune, Ziyang County, Shaanxi Province, China	108.325	32.3545	19570817	Li Peiyuan	7308	National Plant Specimen Resource Center	http://www.cvh.ac.cn/spms/detail.php?id=bfc36b01
257	Pueraria montana var. lobata	Jihui Commune, Rongjiang County, Guizhou Province, China	108.338	25.7721	19650807	Ma Chenggong, Jian Zhuopo et al.	51430	National Plant Specimen Resource Center	http://www.cvh.ac.cn/spms/detail.php?id=fd04a1d2
258	Pueraria montana var. lobata	Xiaodan River, Rongjiang County, Guizhou Province, China	108.341	26.3407	20100807	Liu Zhonghua and Kang Jiushan	Circle - Beijing Forestry University Team	National Plant Specimen Resource Center	http://www.nsii.org.cn/2017/specimen.php?id=20569632
259	Pueraria montana var. lobata	Huangshui Township, Shizhu County, Chongqing City, China	108.402	30.2461	1988-7 2	Pu Fading and Cao Yaling	1155	National Plant Specimen Resource Center	http://www.cvh.ac.cn/spms/detail.php?id=d8c0d824
260	Pueraria montana var. lobata	Jiajiu Township, Congjiang County, Qiandongnan Miao and Dong Autonomous Prefecture, Guizhou Province, China	108.434	25.6765	19590728	Qiannan Team	2914	National Plant Specimen Resource Center	https://www.cvh.ac.cn/spms/detail.php?id=fd03ebd5
261	Pueraria montana var. lobata	Yanhe County, Guizhou Province, China	108.5	28.5797	19590823	Qianbei Team	2341	National Plant Specimen Resource Center	http://www.cvh.ac.cn/spms/detail.php?id=089e5819
262	Pueraria montana var. lobata	Yanhe County, Guizhou Province, China	108.509	28.5709	19590823	Zhu Taiping and Liu Zhongfu	2341	National Plant Specimen Resource Center	https://www.cvh.ac.cn/spms/detail.php?id=fd040035
263	Pueraria montana var. lobata	Zaibian Town, Congjiang County, Guizhou Province, China	108.515	25.6303	20190418	Liu Kaotao et al.	522633190418016LY	National Plant Specimen Resource Center	GZTM GZTM0096647 (cvh.ac.cn)
264	Pueraria montana var. lobata	Rongjiang County, Guizhou Province, China	108.518	25.9351	20180906	Yang Shiguo	522632180906063LY	National Specimen Information Infrastructure	http://www.nsii.org.cn/2017/specimen.php?id=20002571
265	Pueraria montana var. lobata	Pingba Township, Chengkou County, Chongqing City, China	108.528	32.0017	19590719	Li Peiyuan	6586	National Plant Specimen Resource Center	http://www.cvh.ac.cn/spms/detail.php?id=bfc35eb1
266	Pueraria montana var. lobata	Liuhe Township, Shuangqiao Town, Ziyang County, Shaanxi Province, China	108.528	32.2931	2006/10/12	Chen Yansheng, Wu Zhenhai, Li Bin, and Sun Jianzhao	4774	National Plant Specimen Resource Center	http://www.cvh.ac.cn/spms/detail.php?id=bfe7496c
267	Pueraria montana var. lobata	Jiuchong Mountain, Chongqing City, China	108.531	31.8832	19380725	Yao Zhongwu	2515	National Plant Specimen Resource Center	http://www.cvh.ac.cn/spms/detail.php?id=fea47ede
268	Pueraria montana var. lobata	Songshu County to Banjiuguan, Ziyang County, Shaanxi Province, China	108.539	32.5302	19590814	Li Peiyuan	4834	National Plant Specimen Resource Center	http://www.cvh.ac.cn/spms/detail.php?id=bfc39090
269	Pueraria montana var. lobata	Chengguan Commune, Ziyang County, Shaanxi Province, China	108.54	32.5249	19590819	Li Peiyuan	7363	National Plant Specimen Resource Center	https://www.cvh.ac.cn/spms/detail.php?id=fd03cf7d
270	Pueraria montana var. lobata	Longchi Village, Baishi Township, Qianjiang District, Chongqing City, China	108.542	29.7285	20140926	Liu Zhengyu and Zhang Jun et al.	RQHZ06437	National Specimen Information Infrastructure	http://www.nsii.org.cn/2017/specimen.php?id=18119653
271	Pueraria montana var. lobata	Qingyang Maoping, Shiqian County, Tongren City, Guizhou Province, China	108.544	27.5209	19880728	Wulingshan Expedition Team	2208	National Plant Specimen Resource Center	https://www.cvh.ac.cn/spms/detail.php?id=fd034aea
272	Pueraria montana var. lobata	Zaixiao Village, Chongyi Township, Rongjiang County, Guizhou Province, China	108.544	26.1649	20110803	Wang Jinfei and Liu Zhonghua	Circle - Beijing Forestry University Team	National Specimen Information Infrastructure	http://www.nsii.org.cn/2017/specimen.php?id=20570520
273	Pueraria montana var. lobata	Zaixiao Village, Chongyi Township, Rongjiang County, Guizhou Province, China	108.554	26.1681	20110801	Zhang Jianyong and Liu Zhonghua		National Plant Specimen Resource Center	BJFC BJFC00078680 (cvh.ac.cn)
274	Pueraria montana var. lobata	Xunyangba Yue He Liang Dayangou, Ningshan County, Ankang,Shaanxi Province, China	108.554	33.5538	20120824	Tian Xianhua and Wang Meirong	TianXH653	National Plant Specimen Resource Center	http://www.cvh.ac.cn/spms/detail.php?id=21489c5f
275	Pueraria montana var. lobata	Wuling Village, Shihui Town, Qianjiang District, Chongqing City, China	108.646	29.542	20120530	Qianjiang Team	500114-060-01	National Plant Specimen Resource Center	IMC IMC0077244 (cvh.ac.cn)
276	Pueraria montana var. lobata	Chengkou County, Sichuan Province, China	108.672	31.9534	19580905	Dai Tianlun	107150	National Plant Specimen Resource Center	https://www.cvh.ac.cn/spms/detail.php?id=fd036aef
277	Pueraria montana var. lobata	Fanjingshan, Tongren City, Guizhou Province, China	108.701	27.9197	20051004	Zhou Yun et al.	059	National Plant Specimen Resource Center	https://www.cvh.ac.cn/spms/detail.php?id=69d2609b
278	Pueraria montana var. lobata	Shuishi Village, Shuishi Township, Qianjiang District, Chongqing City, China	108.709	29.2467	20120923	Qianjiang Team	500114-290	National Plant Specimen Resource Center	IMC IMC0077176 (cvh.ac.cn)
279	Pueraria montana var. lobata	Heiwai River, Jiangkou County, Guizhou Province, China	108.739	27.8901	19800923	Li Yongkang	8082	National Plant Specimen Resource Center	http://www.cvh.ac.cn/spms/detail.php?id=c2541e4f
280	Pueraria montana var. lobata	Pingji Township, Qinbei District, Qinzhou City, Guangxi Zhuang Autonomous Region, China	108.758	22.175	20131030	Zhu Hua, Liang Zining, Liang Dan, Ling Yongyao, and Chen Long	450703131030005LY	National Plant Specimen Resource Center	GXMG GXMG0153115 (cvh.ac.cn)
281	Pueraria montana var. lobata	Beiping Township, Chengkou County, Chongqing City, China	108.79	31.9776	19590715	Li Peiyuan	3907	National Plant Specimen Resource Center	http://www.cvh.ac.cn/spms/detail.php?id=bfc361ca
282	Pueraria montana var. lobata	Jiaqiao Dam, Jiangkou County, Guizhou Province, China	108.84	27.7083	20140502	Tian Lamei	522222140502148LY	National Plant Specimen Resource Center	GZTM GZTM0055913 (cvh.ac.cn)
283	Pueraria montana var. lobata	Huaba Village, Zhuanglong Township, Langao County, Ankang City, Shaanxi Province, China	108.881	32.4258	21767	Li Peiyuan	7956	National Plant Specimen Resource Center	http://www.cvh.ac.cn/spms/detail.php?id=bfc3c58c
284	Pueraria montana var. lobata	Ziwuyu, Chang’an District, Xi’an City, Shaanxi Province, China	108.891	34.0277	20120915	Tian Xianhua and Wang Meirong	TianXH559	National Plant Specimen Resource Center	http://www.cvh.ac.cn/spms/detail.php?id=21489f43
285	Pueraria montana var. lobata	Tian Cang Village, Maoba Township, Youyang County, Chongqing City, China	108.896	29.0784	20140730	Liu Zhengyu and Zhang Jun et al.	RQHZ06663-01	National Specimen Information Infrastructure	http://www.nsii.org.cn/2017/specimen.php?id=20087512
286	Pueraria montana var. lobata	Mu Zhu Village, Siji Township, Langao County, Ankang City, Shaanxi Province, China	108.897	32.1944	20140829	Wu Baocheng	Wu Baocheng2488	National Plant Specimen Resource Center	http://www.cvh.ac.cn/spms/detail.php?id=fb731e1b
287	Pueraria montana var. lobata	Langao County, Shaanxi Province, China	108.905	32.3124	19590720	Li Peiyuan	8206	National Plant Specimen Resource Center	http://www.cvh.ac.cn/spms/detail.php?id=bfc37ce7
288	Pueraria montana var. lobata	Langao, Ankang City, Shaanxi Province, China	108.907	32.3148	21756	Li Peiyuan	7780	National Plant Specimen Resource Center	http://www.cvh.ac.cn/spms/detail.php?id=bfc38d7e
289	Pueraria montana var. lobata	Congjiang County, Guizhou Province, China	108.916	25.7451	20190418	Liu Kaotao et al.	522633190418016LY	National Specimen Information Infrastructure	http://www.nsii.org.cn/2017/specimen.php?id=20000822
290	Pueraria montana var. lobata	Tiejiaxi, Guizhou Province, China	108.921	27.1885	20140621	Wang Lan	522223140621041 LY	National Plant Specimen Resource Center	GZTM GZTM0039130 (cvh.ac.cn)
291	Pueraria montana var. lobata	Yanmai Township, Chengkou County, Chongqing City, China	108.934	31.6925	19581006	Dai Tianlun	106418	National Plant Specimen Resource Center	https://www.cvh.ac.cn/spms/detail.php?id=fd034cc1
292	Pueraria montana var. lobata	Lichuan City, Hubei Province, China	108.942	30.2972	19571005	Fu Guoxun and Zhang Zhisong	1885	National Plant Specimen Resource Center	https://www.cvh.ac.cn/spms/detail.php?id=fd03c0a7
293	Pueraria montana var. lobata	Yangjiaba, Houping Township, Chengkou County, Chongqing City, China	108.947	31.7432	19580718	Dai Tianlun	105696	National Plant Specimen Resource Center	https://www.cvh.ac.cn/spms/detail.php?id=fd03e64e
294	Pueraria montana var. lobata	Shuanglong Town, Ankang City, Shaanxi Province, China	108.95	32.4613	2005/09/20	Chen Yansheng, Wu Zhenhai, Li Bin, and Guo Xiaosi et al.	3691	National Plant Specimen Resource Center	http://www.cvh.ac.cn/spms/detail.php?id=bfe6e0a4
295	Pueraria montana var. lobata	Bijiashan, Ankang City, Shaanxi Province, China	108.982	32.8765	1959/07/28	Li Peiyuan	3172	National Plant Specimen Resource Center	http://www.cvh.ac.cn/spms/detail.php?id=bfc3c3b7
296	Pueraria montana var. lobata	Head of Jing Village, Mengxi Town, Songtao County, Guizhou Province, China	109.054	28.0702	20140615	Li Jie	522229140615044LY	National Plant Specimen Resource Center	GZTM GZTM0049502 (cvh.ac.cn)
297	Pueraria montana var. lobata	Bawang Ridge, Changjiang County, Hainan Province, China	109.09	19.1275		H. Ohashi, C.J. Chen, Y. Tateishi et al.	5232	National Plant Specimen Resource Center	https://www.cvh.ac.cn/spms/detail.php?id=e6f1fad9
298	Pueraria montana var. lobata	Mashan Town, Guangxi Zhuang Autonomous Region, China	109.094	24.5412	20161111	Yan Yuhang and Zhao Mingwei	450124161111113LY	National Plant Specimen Resource Center	GXMG GXMG0154126 (cvh.ac.cn)
299	Pueraria montana var. lobata	Xijiao Village, Wetland Park, Weizhou Island, Guangxi Zhuang Autonomous Region, China	109.097	21.013	20161201	Hou Xueliang	90213	National Plant Specimen Resource Center	AU AU053344 (cvh.ac.cn)
300	Pueraria montana var. lobata	Liangshuang Village, Baiyun Township, Rongshui County, Guangxi Zhuang Autonomous Region, China	109.1	25.2905	20140603	Rongshui Census Team	450225140603026LY	National Plant Specimen Resource Center	https://www.cvh.ac.cn/spms/detail.php?id=fa7b4e65
301	Pueraria montana var. lobata	Dingnong Township, Fengjie County, Sichuan Province, China	109.116	31.3039	19580810	Zhang Zerong	25992	National Plant Specimen Resource Center	https://www.cvh.ac.cn/spms/detail.php?id=fd04472a
302	Pueraria montana var. lobata	Liping County, Guizhou Province, China	109.121	26.2165	20180827	Long Qingde and Li Qirui	52263120180827015LY	National Plant Specimen Resource Center	http://www.nsii.org.cn/2017/specimen.php?id=19997652
303	Pueraria montana var. lobata	Weizhou Primary School Beach, Weizhou Island, Guangxi Zhuang Autonomous Region, China	109.124	21.0231	20161130	Hou Xueliang	90161	National Plant Specimen Resource Center	AU AU053348 (cvh.ac.cn)
304	Pueraria montana var. lobata	Xianfeng County, Hubei Province, China	109.141	29.6716	19580900	Li Hongjun	9065	National Plant Specimen Resource Center	http://www.cvh.ac.cn/spms/detail.php?id=c252cf7b
305	Pueraria montana var. lobata	Huangfeng Area, Sanjiang Town, Jinping County, Guizhou Province, China	109.143	26.6906	20141118	Wang Zeran	522628141118361LY	National Plant Specimen Resource Center	GZTM GZTM0050688 (cvh.ac.cn)
306	Pueraria montana var. lobata	Xiquan Steel Commune, Shaanxi Province, China	109.151	34.4108	19590617	Xing Jiqing	7654	National Plant Specimen Resource Center	https://www.cvh.ac.cn/spms/detail.php?id=c0b99caa
307	Pueraria montana var. lobata	Huangdao Township, Wanshan County, Guizhou Province, China	109.16	27.3255	20190930	Dong Changjun	522230190928052LY	National Plant Specimen Resource Center	https://www.cvh.ac.cn/spms/detail.php?id=1f840511
308	Pueraria montana var. lobata	Songtao County, Guizhou Province, China	109.187	28.1737	19590714	Qianbei Team	2036	National Plant Specimen Resource Center	http://www.cvh.ac.cn/spms/detail.php?id=fea4420e
309	Pueraria montana var. lobata	Zhifanggou, Pingli County, Shaanxi Province, China	109.195	32.5123	19590904	Li Peiyuan	4954	National Plant Specimen Resource Center	http://www.cvh.ac.cn/spms/detail.php?id=bfc36ffb
310	Pueraria montana var. lobata	Nanshan Ridge, Sanya City, Hainan Province, China	109.196	18.3032	19931024	Y. Tsteishi, C.T. Chen	1023033	National Plant Specimen Resource Center	http://www.cvh.ac.cn/spms/detail.php?id=c2543494
311	Pueraria montana var. lobata	Tangyu Town, Lantian County, Shaanxi Province, China	109.224	34.0254	19570924	Shaanxi Provincial Traditional Chinese Medicine Research Group	367	National Plant Specimen Resource Center	http://www.cvh.ac.cn/spms/detail.php?id=bfc36c47
312	Pueraria montana var. lobata	Rongshui County, Guangxi Zhuang Autonomous Region, China	109.252	25.0695	20140603	Rongshui Census Team	450225140603026LY	National Specimen Information Infrastructure	http://www.nsii.org.cn/2017/specimen.php?id=18845316
313	Pueraria montana var. lobata	Baiyun Township, Rongshui County, Guangxi Zhuang Autonomous Region, China	109.267	25.5248	20140603	Rongshui Census Team	450225140603026LY	National Specimen Information Infrastructure	http://www.nsii.org.cn/2017/specimen.php?id=18845316
314	Pueraria montana var. lobata	Liangxiang Village, Baiyun Township, Rongshui County, Guangxi Zhuang Autonomous Region, China	109.278	25.5275	20140603	Rongshui Census Team	450225140603026LY	National Specimen Information Infrastructure	http://www.nsii.org.cn/2017/specimen.php?id=18845316
315	Pueraria montana var. lobata	Pingtian Mountain National Forest Park, Gangbei District, Guigang City, Guangxi Zhuang Autonomous Region, China	109.312	23.1115	20190424	Ma Zhonghui et al.	450802190424042LY	National Plant Specimen Resource Center	https://www.cvh.ac.cn/spms/detail.php?id=1f83f9a1
316	Pueraria montana var. lobata	Qianjiaping, Sichahe, Pingli County, Shaanxi Province, China	109.316	32.0199	2006/07/25	Chen Yansheng et al.	4199	National Plant Specimen Resource Center	http://www.cvh.ac.cn/spms/detail.php?id=bfe74661
317	Pueraria montana var. lobata	Pingli County, Shaanxi Province, China	109.365	32.3972	19590812	Li Peiyuan	10909	National Plant Specimen Resource Center	http://www.cvh.ac.cn/spms/detail.php?id=bfc373af
318	Pueraria montana var. lobata	Changtanhe, Houhe Village, Xuan'en County, Enshi Tujia and Miao Autonomous Prefecture, Hubei Province, China	109.394	30.4906	20111020	Zhu Wenzhi et al.	ShenZH0067	National Specimen Information Infrastructure	http://www.nsii.org.cn/2017/specimen.php?id=20411323
319	Pueraria montana var. lobata	Baliyuan Pass, Pingli County, Shaanxi Province, China	109.395	32.3198	38620	Chen Yansheng et al.	3931	National Plant Specimen Resource Center	http://www.cvh.ac.cn/spms/detail.php?id=bfe73977
320	Pueraria montana var. lobata	Xiaoshuitou, Liangtouyang, Fenghuang County, Hunan Province, China	109.408	28.1664	19880919	Wuling Team	1292	National Plant Specimen Resource Center	http://www.cvh.ac.cn/spms/detail.php?id=c25346c3
321	Pueraria montana var. lobata	Laifeng County, Hubei Province, China	109.411	29.502	19580800	Li Hongjun	7093	National Plant Specimen Resource Center	http://www.cvh.ac.cn/spms/detail.php?id=c252d0b7
322	Pueraria montana var. lobata	Shiyangdong, Tianleishan, Xinhua County, Hunan Province, China	109.418	27.2482	19880714	Wuling Expedition Team	866	National Plant Specimen Resource Center	http://www.cvh.ac.cn/spms/detail.php?id=c25411e7
323	Pueraria montana var. lobata	Yangshan Shibapan, Xunyang, Ankang City, Shaanxi Province, China	109.421	32.994	21781	Li Peiyuan	8904	National Plant Specimen Resource Center	http://www.cvh.ac.cn/spms/detail.php?id=bfc3c27e
324	Pueraria montana var. lobata	Baisha County, Hainan Province, China	109.449	19.2341	19360403	Liu Xinqi	26038	National Plant Specimen Resource Center	http://www.cvh.ac.cn/spms/detail.php?id=c25422ad
325	Pueraria montana var. lobata	Dashu’ao Township, Zhiyao Village, Zhi County, Hunan Province, China	109.46	27.5117	19881022	Wulingshan Expedition Team	2498	National Plant Specimen Resource Center	http://www.cvh.ac.cn/spms/detail.php?id=ecc2dde8
326	Pueraria montana var. lobata	Zhupo Village, Dashu’ao Township, Zhi County, Hunan Province, China	109.483	27.517	19881022	Wuling Team	2498	National Plant Specimen Resource Center	http://www.cvh.ac.cn/spms/detail.php?id=c2534626
327	Pueraria montana var. lobata	Dujia Resort, Tongshi City, Hainan Province, China	109.52	18.7873	19931027	Y. Tateishi, F.W. Xing	1027017	National Plant Specimen Resource Center	http://www.cvh.ac.cn/spms/detail.php?id=c251eac0
328	Pueraria montana var. lobata	Duoyitang, Muye Creek Township, Zhi County, Hunan Province, China	109.553	27.5335	19881005	Wulingshan Expedition Team	1805	National Plant Specimen Resource Center	http://www.cvh.ac.cn/spms/detail.php?id=ecc2de70
329	Pueraria montana var. lobata	Luobi Cave, Sanya City, Hainan Province, China	109.554	18.3365	20091223	Tan Ceming et al.	091354	National Plant Specimen Resource Center	https://www.cvh.ac.cn/spms/detail.php?id=f19d31a7
330	Pueraria montana var. lobata	Gangbei District, Guigang City, Guangxi Zhuang Autonomous Region, China	109.568	23.1142	20190424	Ma Zhonghui et al.	450802190424042LY	National Specimen Information Infrastructure	http://www.nsii.org.cn/2017/specimen.php?id=20229298
331	Pueraria montana var. lobata	Shuangjiang Village, Tianxin Township, Guiyang, Guangxi Zhuang Autonomous Region, China	109.58	23.4211	20171029	Guiping Census Team	450881171029019LY	National Plant Specimen Resource Center	https://www.cvh.ac.cn/spms/detail.php?id=1f83fa5c
332	Pueraria montana var. lobata	Muyexi Township, Zhijiang County, Hunan Province, China	109.585	27.4841	19881005	Wuling Team	1805	National Plant Specimen Resource Center	http://www.cvh.ac.cn/spms/detail.php?id=c25344ec
333	Pueraria montana var. lobata	Heberwei, Wantian Township, Lingui County, Guilin City, Guangxi Zhuang Autonomous Region, China	109.591	25.3219	20120816	Lu Lu et al.	WH-2012-0837	National Plant Specimen Resource Center	https://www.cvh.ac.cn/spms/detail.php?id=9be4221c
334	Pueraria montana var. lobata	Baisha Township, Liujiang County, Guangxi Province, China	109.623	24.2548	19381031	He Xianzhang	82418	National Plant Specimen Resource Center	http://www.cvh.ac.cn/spms/detail.php?id=c25237c1
335	Pueraria montana var. lobata	Hongqi Township, Lichuan City, Hubei Province, China	109.624	29.6576	19571006	Fu Guoxun et al.	1899	National Plant Specimen Resource Center	https://www.cvh.ac.cn/spms/detail.php?id=fd038437
336	Pueraria montana var. lobata	Gan Shiling, Sanya City, Hainan Province, China	109.664	18.398	19931026	Y. Tateishi, F.W. Xing	1026001	National Plant Specimen Resource Center	http://www.cvh.ac.cn/spms/detail.php?id=c254a440
337	Pueraria montana var. lobata	Baojing County, Xiangxi Tujia and Miao Autonomous Prefecture, Hunan Province, China	109.672	28.7115	19580923	Liu Linhan	9935	National Plant Specimen Resource Center	http://www.cvh.ac.cn/spms/detail.php?id=c2523e99
338	Pueraria montana var. lobata	Qinwang Mountain, Shangluo City, Shaanxi Province, China	109.685	33.8049	19520819	Wang Zuobin	16234	National Plant Specimen Resource Center	https://www.cvh.ac.cn/spms/detail.php?id=fd03cd9e
339	Pueraria montana var. lobata	Chonggan Village, Gaoji Township, Sanjiang Dong Autonomous County, Guangxi Zhuang Autonomous Region, China	109.697	25.5995	20150805	Wu Hongjun	450226150805240LY	National Plant Specimen Resource Center	GXMG GXMG0157931 (cvh.ac.cn)
340	Pueraria montana var. lobata	Taipinggang, Baoting County, Hainan Province, China	109.703	18.6469	19350513	Hou Kuanzhao	72447	National Plant Specimen Resource Center	http://www.cvh.ac.cn/spms/detail.php?id=c2540d92
341	Pueraria montana var. lobata	Changtanhe, Houhe Village, Xuan'en County, Enshi Tujia and Miao Autonomous Prefecture, Hubei Province, China	109.704	30.0378	20111020	Zhu Wenzhi et al.	ShenZH0067	National Plant Specimen Resource Center	http://www.cvh.ac.cn/spms/detail.php?id=214f6a84
342	Pueraria montana var. lobata	Quanxi Town, Zhuxi County, Hubei Province, China	109.705	32.0386	19590514	Li Peiyuan	9273	National Plant Specimen Resource Center	http://www.cvh.ac.cn/spms/detail.php?id=bfc37312
343	Pueraria montana var. lobata	Yingluo Port, Beijie Village, Shankou Town, Hepu County, Beihai City, Guangxi Zhuang Autonomous Region, China	109.761	21.4994	20121115	Hepu County Census Team	450521121115024LY	National Plant Specimen Resource Center	GXMG GXMG0146714 (cvh.ac.cn)
344	Pueraria montana var. lobata	Near Daduan Township, Yinggen District, Qiongzhong, Hainan Province, China	109.82	19.1434	19561011	Chen Shaoqing	10490	National Plant Specimen Resource Center	https://www.cvh.ac.cn/spms/detail.php?id=fd034b88
345	Pueraria montana var. lobata	Baiguo Village, Shuangyang Township, Wuxi County, Chongqing City, China	109.833	31.4803	38179	Chen Yansheng et al.	1389	National Plant Specimen Resource Center	http://www.cvh.ac.cn/spms/detail.php?id=bfe7d789
346	Pueraria montana var. lobata	Yongshun County, Xiangxi Tujia and Miao Autonomous Prefecture, Hunan Province, China	109.863	28.9867	19580812	Liu Linhan	9571	National Plant Specimen Resource Center	http://www.cvh.ac.cn/spms/detail.php?id=c2523fd4
347	Pueraria montana var. lobata	Sanmen District, Longsheng County, Guangxi Zhuang Autonomous Region, China	109.871	25.732	20050802	Liu Biao	1869	National Plant Specimen Resource Center	HITBC 0014080 (cvh.ac.cn)
348	Pueraria montana var. lobata	Shanyang County, Shaanxi Province, China	109.889	33.5394	20951	Yang Jingya	12	National Plant Specimen Resource Center	http://www.cvh.ac.cn/spms/detail.php?id=bfc38e1a
349	Pueraria montana var. lobata	Gaofengpo, Xiejia Po, Liandong Commune, Yongshun County, Hunan Province, China	109.892	29.0125	19821013	Li Heng et al.	1708	National Plant Specimen Resource Center	http://www.cvh.ac.cn/spms/detail.php?id=fd042e79
350	Pueraria montana var. lobata	Dadi Village, Sanmen Town, Longsheng County, Guilin City, Guangxi Zhuang Autonomous Region, China	109.896	25.6548	19561114	Qin Haofu	700819	National Plant Specimen Resource Center	https://www.cvh.ac.cn/spms/detail.php?id=c0b9df8a
351	Pueraria montana var. lobata	Sanmen District, Longsheng County, Guangxi Zhuang Autonomous Region, China	109.909	25.633	20050808	Liu Biao	1926	National Plant Specimen Resource Center	HITBC 0014081 (cvh.ac.cn)
352	Pueraria montana var. lobata	Tianping Mountain, Sangzhi County, Hunan Province, China	109.92	29.7043	19900914	Cao Tieru	090284	National Plant Specimen Resource Center	https://www.cvh.ac.cn/spms/detail.php?id=fd03e296
353	Pueraria montana var. lobata	Fushan Coffee Plantation, Hainan Province, China	109.929	19.8701	19541124	South China Botanical Institute	120	National Plant Specimen Resource Center	http://www.cvh.ac.cn/spms/detail.php?id=c25268d5
354	Pueraria montana var. lobata	Sanpandi, Huayin City, Shaanxi Province, China	109.936	34.5021	20200925	Lü Rudan et al.	LCPC6105821528	National Plant Specimen Resource Center	https://www.cvh.ac.cn/spms/detail.php?id=9ba302b9
355	Pueraria montana var. lobata	Diao Luoshan, Baoting County, Hainan Province, China	109.94	18.6696	19541120	Hainan Diaoluoshan Team	2515	National Plant Specimen Resource Center	https://www.cvh.ac.cn/spms/detail.php?id=c0b9f284
356	Pueraria montana var. lobata	Tanxi Village, Guwen County, Hunan Province, China	109.945	28.6183	20140912	Su Lin	4331261409120780	National Plant Specimen Resource Center	JIU JIU10698 (cvh.ac.cn)
357	Pueraria montana var. lobata	Guzhang County, Hunan Province, China	109.958	28.6231	19830731	Xiangqian Team	002938	National Plant Specimen Resource Center	https://www.cvh.ac.cn/spms/detail.php?id=fd03d0bd
358	Pueraria montana var. lobata	Dangyang County, Wushan City, Chongqing, China	109.986	31.4072	1958-7 3	Yang Guanghui	59104	National Plant Specimen Resource Center	http://www.cvh.ac.cn/spms/detail.php?id=d8c0d026
359	Pueraria montana var. lobata	Tianxin Village, Zijing Town, Guiping City, Guangxi Zhuang Autonomous Region, China	109.991	23.6678	20171029	Guiping Census Team	450881171029019LY	National Specimen Information Infrastructure	http://www.nsii.org.cn/2017/specimen.php?id=20229946
360	Pueraria montana var. lobata	Sanmen District, Longsheng County, Guangxi Zhuang Autonomous Region, China	110.01	25.8041	19840907	Lü Qinghua and Wei Yuzong	20046	National Plant Specimen Resource Center	http://www.cvh.ac.cn/spms/detail.php?id=c0b9cbef
361	Pueraria montana var. lobata	Longsheng District, Longsheng County, Guangxi Zhuang Autonomous Region, China	110.018	25.8041	19550719	Guangfu Forest Area Collection Team	00656	National Plant Specimen Resource Center	http://www.cvh.ac.cn/spms/detail.php?id=fea3d422
362	Pueraria montana var. lobata	Gu Dong Village, Chengmai County, Hainan Province, China	110.02	19.738	19330428	C.I. Lei	601	National Plant Specimen Resource Center	http://www.cvh.ac.cn/spms/detail.php?id=c252b746
363	Pueraria montana var. lobata	Tongjia Town, Ling Shui County, Hainan Province, China	110.031	18.5173	19320912	Zuo Jinglie and Chen Nianqu	43823	National Plant Specimen Resource Center	http://www.cvh.ac.cn/spms/detail.php?id=c2522a1a
364	Pueraria montana var. lobata	Heping Team, Jin Xiu County, Guangxi Province, China	110.053	24.156	19811010	Dayao Mountain Comprehensive Survey Team	11265	National Plant Specimen Resource Center	http://www.cvh.ac.cn/spms/detail.php?id=c253fa43
365	Pueraria montana var. lobata	Liuxiang Commune, Jin Xiu County, Guangxi Province, China	110.074	23.9017	19811103	Dayao Mountain Comprehensive Survey Team	12383	National Plant Specimen Resource Center	http://www.cvh.ac.cn/spms/detail.php?id=c252a2b8
366	Pueraria montana var. lobata	Tianping Mountain, Sangzhi County, Hunan Province, China	110.104	29.7889	19880821	Beijing Team	3823	National Plant Specimen Resource Center	http://www.cvh.ac.cn/spms/detail.php?id=ecc2e08e
367	Pueraria montana var. lobata	Liuxiang Commune, Jin Xiu County, Guangxi Province, China	110.128	23.9026	19811102	Dayao Mountain Comprehensive Survey Team	13085	National Plant Specimen Resource Center	http://www.cvh.ac.cn/spms/detail.php?id=c1d488d5
368	Pueraria montana var. lobata	Hui Xian Township, Ling Gui District, Guilin City, Guangxi Zhuang Autonomous Region, China	110.14	25.0334	20141001	Lingui Census Team	450322141001029LY	National Plant Specimen Resource Center	https://www.cvh.ac.cn/spms/detail.php?id=f47f14d5
369	Pueraria montana var. lobata	Tongling, Lingshui County, Hainan Province, China	110.142	18.5557	19331121	Huang Zhi	35144	National Plant Specimen Resource Center	http://www.cvh.ac.cn/spms/detail.php?id=c2537a49
370	Pueraria montana var. lobata	Qianyang County, Hunan Province, China	110.146	27.3192	19540709	Li Zetang	2613	National Plant Specimen Resource Center	http://www.cvh.ac.cn/spms/detail.php?id=c2530ab4
371	Pueraria montana var. lobata	Gaofeng Township, Hunan Province, China	110.171	28.6729	20140907	Su Lin	4331261409070680	National Plant Specimen Resource Center	JIU JIU11366 (cvh.ac.cn)
372	Pueraria montana var. lobata	Zhongdong Village, Rongjiang Town, Xing'an County, Guilin City, Guangxi Zhuang Autonomous Region, China	110.176	25.444	20121129	Xing'an County Census Team	450325121129028LY	National Plant Specimen Resource Center	https://www.cvh.ac.cn/spms/detail.php?id=f48d256d
373	Pueraria montana var. lobata	Jin Xiu County, Guangxi Province, China	110.185	24.1384	19811110	Dayao Mountain Comprehensive Survey Team	13189	National Plant Specimen Resource Center	http://www.cvh.ac.cn/spms/detail.php?id=c252b7e4
374	Pueraria montana var. lobata	Xuwen County, Guangdong Province, China	110.188	20.3317	19540427	Zhou Yuanrui	100100	National Plant Specimen Resource Center	http://www.cvh.ac.cn/spms/detail.php?id=c0b9cd25
375	Pueraria montana var. lobata	Dayao Mountain, Jin Xiu County, Guangxi Province, China	110.196	24.1419	19810906	Dayao Mountain Comprehensive Survey Team	10041	National Plant Specimen Resource Center	http://www.cvh.ac.cn/spms/detail.php?id=c252a219
376	Pueraria montana var. lobata	Xinglong County, Wanning City, Hainan Province, China	110.203	18.7399	19950325	Xing Fuwu	5923	National Plant Specimen Resource Center	http://www.cvh.ac.cn/spms/detail.php?id=c251e537
377	Pueraria montana var. lobata	District 2, Lingui County, Guangxi Zhuang Autonomous Region, China	110.208	25.2414	19531112	Liang Choufen	30951	National Plant Specimen Resource Center	HITBC 0014057 (cvh.ac.cn)
378	Pueraria montana var. lobata	Shixi Walnut (County), Yongshun County, Hunan Province, China	110.208	28.7382	19880603	Beijing Team	000978	National Plant Specimen Resource Center	http://www.cvh.ac.cn/spms/detail.php?id=ecc2def7
379	Pueraria montana var. lobata	Yanshan Area, Lingui County, Guangxi Zhuang Autonomous Region, China	110.21	25.2453	19561029	Liang Heng	100122	National Plant Specimen Resource Center	http://www.cvh.ac.cn/spms/detail.php?id=c253a675
380	Pueraria montana var. lobata	Rongbei Village, Zhongsha Town, Guilin City, Guangxi Zhuang Autonomous Region, China	110.222	22.9056	20181021	Guiping Census Team	450881181021002LY	National Specimen Information Infrastructure	http://www.nsii.org.cn/2017/specimen.php?id=20231609
381	Pueraria montana var. lobata	Huixian Township, Lingui District, Guilin City, Guangxi Zhuang Autonomous Region, China	110.223	25.0716	19940920	Li Guangzhao	14033	National Plant Specimen Resource Center	http://www.cvh.ac.cn/spms/detail.php?id=fea3d640
382	Pueraria montana var. lobata	Rongbei Village, Zhongsha Town, Guangxi Zhuang Autonomous Region, China	110.223	22.906	20181021	Guiping Census Team	450881181021002LY	National Plant Specimen Resource Center	GXMG GXMG0202027 (cvh.ac.cn)
383	Pueraria montana var. lobata	Nanwang, Xinglong, Wanning City, Hainan Province, China	110.236	18.6966	19960429	Xing Fuwu et al.	6429	National Plant Specimen Resource Center	http://www.cvh.ac.cn/spms/detail.php?id=c253ba58
384	Pueraria montana var. lobata	Lower Valley, Shennongjia, Hubei Province, China	110.246	31.6279	19981103	Tan Ceming	98418	National Plant Specimen Resource Center	http://www.cvh.ac.cn/spms/detail.php?id=c2524b9c
385	Pueraria montana var. lobata	Nanbia Mountain, Linggui District, Guilin City, Guangxi Zhuang Autonomous Region, China	110.277	24.9579	19970805	Li Guangzhao	15850	National Plant Specimen Resource Center	http://www.cvh.ac.cn/spms/detail.php?id=fea44079
386	Pueraria montana var. lobata	Kengzi Village, Xuwen County, Guangdong Province, China	110.284	20.2771	19541025	Xuwen Team	602	National Plant Specimen Resource Center	http://www.cvh.ac.cn/spms/detail.php?id=fea3d7e1
387	Pueraria montana var. lobata	Tingping Commune, Chengbu County, Hunan Province, China	110.288	26.1064	19590711	Tan Peixiang	63606	National Plant Specimen Resource Center	http://www.cvh.ac.cn/spms/detail.php?id=c253096b
388	Pueraria montana var. lobata	Sanguo Town, Beiliu City, Yulin, Guangxi Province, China	110.29	22.7593	20121128	Liang Hongwen	450981121128079LY	National Plant Specimen Resource Center	GXMG GXMG0120523 (cvh.ac.cn)
389	Pueraria montana var. lobata	Yong'an Village, Rongjiang Town, Xing'an County, Guilin City, Guangxi Zhuang Autonomous Region, China	110.296	25.79	20140915	Xing'an County Census Team	450325140915021LY	National Plant Specimen Resource Center	GXMG GXMG0110526 (cvh.ac.cn)
390	Pueraria montana var. lobata	Diecai District, Guilin City, Guangxi Zhuang Autonomous Region, China	110.297	25.317	20180807	Diecai Census Team	450303180807009LY	National Specimen Information Infrastructure	http://www.nsii.org.cn/2017/specimen.php?id=20232533
391	Pueraria montana var. lobata	Upper Village, Dahu Township, Guangxi Zhuang Autonomous Region, China	110.301	25.3279	20180807	Diecai Census Team	450303180807009LY	National Plant Specimen Resource Center	GXMG GXMG0213790 (cvh.ac.cn)
392	Pueraria montana var. lobata	Yanshan, Guilin City, Guangxi Zhuang Autonomous Region, China	110.313	25.0688	19581030	Sino-German Collection Team	285	National Plant Specimen Resource Center	http://www.cvh.ac.cn/spms/detail.php?id=c254486d
393	Pueraria montana var. lobata	Yanshan, Guilin City, Guangxi Zhuang Autonomous Region, China	110.316	25.067	19791006	Zhou Gensheng	79162	National Plant Specimen Resource Center	http://www.cvh.ac.cn/spms/detail.php?id=fea3d4ab
394	Pueraria montana var. lobata	Chengbu County, Hunan Province, China	110.318	26.3939	20040722	Huang Fangjun	523	National Plant Specimen Resource Center	HITBC 0014050 (cvh.ac.cn)
395	Pueraria montana var. lobata	You'an Village, Rongjiang Town, Xing'an County, Guangxi Zhuang Autonomous Region, China	110.322	25.6928	20140906	Xing'an County Census Team	450325140906014LY	National Plant Specimen Resource Center	GXMG GXMG0110806 (cvh.ac.cn)
396	Pueraria montana var. lobata	Dabu Ma'anshan, Guilin City, Guangxi Zhuang Autonomous Region, China	110.324	25.0242	19931125	Li Guangzhao	13216	National Plant Specimen Resource Center	http://www.cvh.ac.cn/spms/detail.php?id=fea3d5ba
397	Pueraria montana var. lobata	Dongyukou Creek, Baoding, Badong County, Hubei Province, China	110.33	30.6331	19521003	Chen Quanlong et al.	1844	National Plant Specimen Resource Center	http://www.cvh.ac.cn/spms/detail.php?id=fea3f378
398	Pueraria montana var. lobata	Dengtang Village, Guangxi Province, China	110.343	23.1914	19351006	Su Honghan	68597	National Plant Specimen Resource Center	http://www.cvh.ac.cn/spms/detail.php?id=c251e35c
399	Pueraria montana var. lobata	Ding'an County, Hainan Province, China	110.363	19.6964	19361102	Liu Xinqi	28145	National Plant Specimen Resource Center	http://www.cvh.ac.cn/spms/detail.php?id=c25214f7
400	Pueraria montana var. lobata	Zhongliang Commune, Jin Xiu County, Guangxi Province, China	110.375	24.1824	19811121	Dayao Mountain Comprehensive Survey Team	12678	National Plant Specimen Resource Center	http://www.cvh.ac.cn/spms/detail.php?id=c252a355
401	Pueraria montana var. lobata	Guanshi Creek, Yongshun County, Hunan Province, China	110.391	29.0308	20190927	Wu Lei et al.	9067	National Plant Specimen Resource Center	https://www.cvh.ac.cn/spms/detail.php?id=1f84033d
402	Pueraria montana var. lobata	Shennongjia, Mu Yiping, Hubei Province, China	110.399	31.477	19760817	Zhou and Dong	76009	National Plant Specimen Resource Center	http://www.cvh.ac.cn/spms/detail.php?id=fea468bc
403	Pueraria montana var. lobata	Qianjiaping, Shennongjia Nature Reserve, Hubei Province, China	110.402	31.3937	19860807	Huang Xianzhou	811	National Plant Specimen Resource Center	http://www.cvh.ac.cn/spms/detail.php?id=c253d667
404	Pueraria montana var. lobata	Wen Yushan Riverbank, Lingbao, Henan Province, China	110.407	34.511	19580823	Fu Jingqiu	301	National Plant Specimen Resource Center	https://www.cvh.ac.cn/spms/detail.php?id=fd03b765
405	Pueraria montana var. lobata	Wen Yushan Riverbank, Lingbao City, Henan Province, China	110.422	34.4765	19580823	Fu Jingqiu	301	National Plant Specimen Resource Center	http://www.cvh.ac.cn/spms/detail.php?id=bfc359cc
406	Pueraria montana var. lobata	Dongshan Mountain, Wanning City, Hainan Province, China	110.441	18.8067	19350329	Hou Kuanzhao	71512A	National Plant Specimen Resource Center	http://www.cvh.ac.cn/spms/detail.php?id=c251e5d4
407	Pueraria montana var. lobata	Yaowushan Nature Reserve, Yuling Town, Lingbao City, Henan Province, China	110.443	34.4743	20160815	Hou Xueliang et al.	2016081505	National Plant Specimen Resource Center	https://www.cvh.ac.cn/spms/detail.php?id=f9d49dfc
408	Pueraria montana var. lobata	Tian Sheng Bridge, Shennongjia Forest Region, Hubei Province, China	110.452	31.4635	20170708	Wu Zhuyin et al.	35	National Specimen Information Infrastructure	http://www.nsii.org.cn/2017/specimen.php?id=20477916
409	Pueraria montana var. lobata	Liufu Village, Yang Village, Guangxi Zhuang Autonomous Region, China	110.462	22.4333	20180620	Rong County Census Team	450921180620016LY	National Plant Specimen Resource Center	https://www.cvh.ac.cn/spms/detail.php?id=1f83fc44
410	Pueraria montana var. lobata	Maoershan, Xing'an County, Guangxi Province, China	110.463	25.8988	19970726	Li Guangzhao	15089	National Plant Specimen Resource Center	http://www.cvh.ac.cn/spms/detail.php?id=fea44100
411	Pueraria montana var. lobata	Huajiang District, Guangxi Province, China	110.481	25.7783	19530611	Guangxi Team	1209	National Plant Specimen Resource Center	http://www.cvh.ac.cn/spms/detail.php?id=fea43dd1
412	Pueraria montana var. lobata	Yongshun District, Hunan Province, China	110.481	29.1099	20190927	Wu Lei et al.	9067	National Specimen Information Infrastructure	http://www.nsii.org.cn/2017/specimen.php?id=20220595
413	Pueraria montana var. lobata	Tianzi Mountain, Zhangjiajie National Forest Park, Hunan Province, China	110.481	29.376	20150914	Zhou Hui and Zhou Dasong	15091401	National Plant Specimen Resource Center	CSFI CSFI034802 (cvh.ac.cn)
414	Pueraria montana var. lobata	Dazhongjiang, Xing'an County, Guangxi Province, China	110.481	25.5936	19540408	Xing'an Collection Team	22	National Plant Specimen Resource Center	http://www.cvh.ac.cn/spms/detail.php?id=089e4e67
415	Pueraria montana var. lobata	Huanjiang Township, Liujiang County, Guangxi Province, China	110.483	25.7748	20050804	Liu Fei	1406	National Plant Specimen Resource Center	HITBC 0014053 (cvh.ac.cn)
416	Pueraria montana var. lobata	Darongjiang Town, Xing'an County, Guangxi Zhuang Autonomous Region, China	110.484	25.5667	19540918	Xing'an Collection Team	22	National Plant Specimen Resource Center	https://www.cvh.ac.cn/spms/detail.php?id=fd0377e7
417	Pueraria montana var. lobata	Laoya Chashan Xingguan Trail, Lingbao, Henan Province, China	110.503	34.4263	20140810	Li Jiamei et al.	14081062	National Plant Specimen Resource Center	HEAC HEAC0000502 (cvh.ac.cn)
418	Pueraria montana var. lobata	Li Riverbank, Guilin City, Guangxi Zhuang Autonomous Region, China	110.519	24.8018	19971002	Li Guangzhao	15640	National Plant Specimen Resource Center	http://www.cvh.ac.cn/spms/detail.php?id=fea44187
419	Pueraria montana var. lobata	Xuehua Mountain, Shanxi Province, China	110.519	34.8591	19570530	Yellow River Team	378	National Plant Specimen Resource Center	http://www.cvh.ac.cn/spms/detail.php?id=089e544f
420	Pueraria montana var. lobata	Shuangmiao Village, Ruicheng County, Shanxi Province, China	110.53	34.7736	19590821	Bao Shiying	583	National Plant Specimen Resource Center	http://www.cvh.ac.cn/spms/detail.php?id=fea414dd
421	Pueraria montana var. lobata	Donghua Township, Pingnan County, Guangxi Zhuang Autonomous Region, China	110.537	23.5718	20140725	Pingnan Team	450821140725043LY	National Plant Specimen Resource Center	GXMG GXMG0126413 (cvh.ac.cn)
422	Pueraria montana var. lobata	Rong County, Guangxi Zhuang Autonomous Region, China	110.554	22.8614	20180620	Rong County Census Team	450921180620016LY	National Specimen Information Infrastructure	http://www.nsii.org.cn/2017/specimen.php?id=20233756
423	Pueraria montana var. lobata	Houping Village, Ruicheng County, Shanxi Province, China	110.559	34.7782	19590821	Bao and Yan	959	National Specimen Information Infrastructure	http://www.nsii.org.cn/2017/specimen.php?id=20417952
424	Pueraria montana var. lobata	Shuangbiling, Dongkou County, Hunan Province, China	110.583	27.066	19631116	Liu Linhan and He Guanzhou	016678	National Plant Specimen Resource Center	https://www.cvh.ac.cn/spms/detail.php?id=fd037a5a
425	Pueraria montana var. lobata	Dongkou County, Hunan Province, China	110.586	27.0685	1963/11/	He Guanzhou et al.	016678	National Plant Specimen Resource Center	http://www.cvh.ac.cn/spms/detail.php?id=bfc3d3c2
426	Pueraria montana var. lobata	Qifen Mountain, Guilin County, Guangxi Province, China	110.609	25.0903	19370929	W.T. Tsang	28402	National Plant Specimen Resource Center	http://www.cvh.ac.cn/spms/detail.php?id=c2525097
427	Pueraria montana var. lobata	Huanglong Cave, Zhangjiajie, Hunan Province, China	110.613	29.3711	20150805	Zhou Hui and Zhou Dasong	15080507	National Plant Specimen Resource Center	CSFI CSFI034800 (cvh.ac.cn)
428	Pueraria montana var. lobata	Sujia Village, Jieshou Town, Xing'an County, Guilin City, Guangxi Zhuang Autonomous Region, China	110.614	25.7425	20131002	Xing'an County Census Team	450325131002015LY	National Plant Specimen Resource Center	GXMG GXMG0110794 (cvh.ac.cn)
429	Pueraria montana var. lobata	Putian Village, Ziyuan Town, Ziyuan County, Guilin City, Guangxi Zhuang Autonomous Region, China	110.619	26.0145	20150907	Ziyuan County Census Team	450329150907013LY	National Plant Specimen Resource Center	GXMG GXMG0172271 (cvh.ac.cn)
430	Pueraria montana var. lobata	Yunshan Mountain, Wugang, Hunan Province, China	110.632	26.6535	23301	Liu Linhan and He Guanzhou	16289	National Plant Specimen Resource Center	http://www.cvh.ac.cn/spms/detail.php?id=bfc39b9a
431	Pueraria montana var. lobata	Tiantang Mountain, Rong County, Guangxi Zhuang Autonomous Region, China	110.647	22.5491	19560626	Chen Shaoqing	9570	National Plant Specimen Resource Center	https://www.cvh.ac.cn/spms/detail.php?id=fd0376ac
432	Pueraria montana var. lobata	Huichi Village, Taoping Township, Danfeng County, Shaanxi Province, China	110.65	33.752	19580830	Shaanxi Wild Plant Survey Team	221	National Plant Specimen Resource Center	http://www.cvh.ac.cn/spms/detail.php?id=bfc35753
433	Pueraria montana var. lobata	Xing'an County, Guangxi Zhuang Autonomous Region, China	110.667	25.6156	20121129	Xing'an County Census Team	450325121129028LY	National Specimen Information Infrastructure	http://www.nsii.org.cn/2017/specimen.php?id=17228653
434	Pueraria montana var. lobata	Tianmenshan, Meixi Township, Ziyuan County, Guangxi Zhuang Autonomous Region, China	110.676	26.1386	20150617	Ziyuan County Census Team	450329150617026LY	National Specimen Information Infrastructure	http://www.nsii.org.cn/2017/specimen.php?id=19622523
435	Pueraria montana var. lobata	Tianmenshan Scenic Area Entrance, Meixi Township, Ziyuan County, Guilin City, Guangxi Zhuang Autonomous Region, China	110.692	26.1425	20150617	Ziyuan County Census Team	450329150617026LY	National Plant Specimen Resource Center	http://www.cvh.ac.cn/spms/detail.php?id=780e876e
436	Pueraria montana var. lobata	Hejia Ridge, Guojia Ba Town, Zigui County, Hubei Province, China	110.699	30.9875	20170915	He Jun et al.	NZG060	National Plant Specimen Resource Center	https://www.cvh.ac.cn/spms/detail.php?id=c94eb698
437	Pueraria montana var. lobata	Yandong Township, Ziyuan County, Guangxi Zhuang Autonomous Region, China	110.75	26.0572	20050807	Zhang Hong	1517	National Plant Specimen Resource Center	HITBC 0014031 (cvh.ac.cn)
438	Pueraria montana var. lobata	Bazigou, Xing’an County, Hubei Province, China	110.753	31.3545	20090915	Long Ru and Zheng Baojiang	90915031	National Specimen Information Infrastructure	http://www.nsii.org.cn/2017/specimen.php?id=20572317
439	Pueraria montana var. lobata	Xianshui Cave, Meixi Township, Ziyuan County, Guilin City, Guangxi Zhuang Autonomous Region, China	110.761	26.1767	20150909	Ziyuan County Census Team	450329150909009LY	National Plant Specimen Resource Center	https://www.cvh.ac.cn/spms/detail.php?id=3b3b357f
440	Pueraria montana var. lobata	Liufu Village, Yangcun Town, Rong County, Guangxi Zhuang Autonomous Region, China	110.768	22.6344	20180620	Rongxian Survey Team	450921180620016LY	National Specimen Information Infrastructure	http://www.nsii.org.cn/2017/specimen.php?id=20233756
441	Pueraria montana var. lobata	Zhaoping County, Guangxi Zhuang Autonomous Region, China	110.815	24.1754	19581024	Li Yinkun	403457	National Plant Specimen Resource Center	https://www.cvh.ac.cn/spms/detail.php?id=c0b9e3d8
442	Pueraria montana var. lobata	Zhaoping County, Guangxi Zhuang Autonomous Region, China	110.816	24.1756	19581024	Li Yinkun	403457	National Plant Specimen Resource Center	http://www.cvh.ac.cn/spms/detail.php?id=c252db5f
443	Pueraria montana var. lobata	Guijiang Riverbank, Zhaoping County, Guangxi Zhuang Autonomous Region, China	110.822	24.1402	19471111	Deng Zhinong	13064	National Plant Specimen Resource Center	http://www.cvh.ac.cn/spms/detail.php?id=c252633a
444	Pueraria montana var. lobata	Gongcheng County, Guangxi Zhuang Autonomous Region, China	110.831	24.8367	19581206	Li Yinkun	402843	National Plant Specimen Resource Center	http://www.cvh.ac.cn/spms/detail.php?id=c2542486
445	Pueraria montana var. lobata	Xinning County, Hunan Province, China	110.855	26.4433	19000821	Luo Linbo	212	National Plant Specimen Resource Center	http://www.cvh.ac.cn/spms/detail.php?id=fea469d1
446	Pueraria montana var. lobata	Caoying Village, Shangnan County, Shaanxi Province, China	110.859	33.6308	19580928	Guo Benzhao	4067	National Plant Specimen Resource Center	http://www.cvh.ac.cn/spms/detail.php?id=c253754d
447	Pueraria montana var. lobata	Guan Yun Mountain, Shangpeng Town, Lushi County, Henan Province, China	110.86	34.1761	20050704	Liu Miao et al.	H20141	National Plant Specimen Resource Center	hitbc 0014073 (cvh.ac.cn)
448	Pueraria montana var. lobata	Xinning County, Hunan Province, China	110.863	26.44	19621108	Liu Linhan	15474	National Plant Specimen Resource Center	https://www.cvh.ac.cn/spms/detail.php?id=fd03bbbb
449	Pueraria montana var. lobata	East of Huayansi Temple, Lushi County, Henan Province, China	110.87	33.7979	19581017	Fu Jingqiu	2363	National Plant Specimen Resource Center	http://www.cvh.ac.cn/spms/detail.php?id=bfc3643d
450	Pueraria montana var. lobata	Jitai Village, Nandu Town, Cenxi City, Guangxi Zhuang Autonomous Region, China	110.874	22.7226	20140921	Zhu Yilin et al.	450481140921001LY	National Plant Specimen Resource Center	GXMG GXMG0146286 (cvh.ac.cn)
451	Pueraria montana var. lobata	Xiaoqinling Nature Reserve, Lingbao City, Henan Province, China	110.884	34.5392	20160815	Hou Xueliang et al.	2016081505	National Specimen Information Infrastructure	http://www.nsii.org.cn/2017/specimen.php?id=18760905
452	Pueraria montana var. lobata	Teng County, Guangxi Zhuang Autonomous Region, China	110.917	23.3821	19370929	Chen Liqing	91276	National Plant Specimen Resource Center	http://www.cvh.ac.cn/spms/detail.php?id=c25423e8
453	Pueraria montana var. lobata	Dalaoling, Yichang City, Hubei Province, China	110.936	31.0669	20090819	Long Ru	90819024	National Plant Specimen Resource Center	BJFC BJFC00089478 (cvh.ac.cn)
454	Pueraria montana var. lobata	Longshui Town, Quanzhou County, Guangxi Zhuang Autonomous Region, China	110.993	26.0398	20050724	Li Qin	1176	National Plant Specimen Resource Center	HITBC 0014072 (cvh.ac.cn)
455	Pueraria montana var. lobata	Qixingshu Village, Wudang Mountain, Hubei Province, China	111.021	32.4167	1959/08/09	Xing Jiqing	10792	National Plant Specimen Resource Center	http://www.cvh.ac.cn/spms/detail.php?id=bfc3d1ec
456	Pueraria montana var. lobata	Longhui, Shaoyang County, Hunan Province, China	111.027	27.1173	20040705	Duan Lindong	2387	National Plant Specimen Resource Center	HITBC 0014083 (cvh.ac.cn)
457	Pueraria montana var. lobata	Lushi County, Henan Province, China	111.047	34.0618	19580917	Fu Jingqiu	737	National Plant Specimen Resource Center	http://www.cvh.ac.cn/spms/detail.php?id=c25368e7
458	Pueraria montana var. lobata	Wulichuan Town, Lushi County, Henan Province, China	111.05	33.7762	19590713		34251	National Plant Specimen Resource Center	http://www.cvh.ac.cn/spms/detail.php?id=fea41a31
459	Pueraria montana var. lobata	Qihe River, Lushi County, Henan Province, China	111.05	33.6179	19580928	Fu Jingqiu	1472	National Plant Specimen Resource Center	http://www.cvh.ac.cn/spms/detail.php?id=bfc363a0
460	Pueraria montana var. lobata	Honghe River, Lushi County, Henan Province, China	111.055	34.0599	19580917	Fu Jingqiu	737	National Plant Specimen Resource Center	http://www.cvh.ac.cn/spms/detail.php?id=eddcf4d8
461	Pueraria montana var. lobata	Wudang Mountain, Hubei Province, China	111.07	32.4671	19590817	Xing Jiqing	11574	National Plant Specimen Resource Center	http://www.cvh.ac.cn/spms/detail.php?id=bfc37803
462	Pueraria montana var. lobata	Ziyun Mountain, Xinning County, Hunan Province, China	111.097	26.6064	19840913	Ziyun Mountain Team	1804	National Plant Specimen Resource Center	http://www.cvh.ac.cn/spms/detail.php?id=fea46947
463	Pueraria montana var. lobata	Ziyun Mountain, Xinning County, Shaoyang City, Hunan Province, China	111.097	26.6064	19590715	Tan Peixiang	63606	National Plant Specimen Resource Center	https://www.cvh.ac.cn/spms/detail.php?id=c0b9ec60
464	Pueraria montana var. lobata	Shibajing, Guanyang County, Guilin City, Guangxi Zhuang Autonomous Region, China	111.167	25.499	19580923	Chen Zhaozhou	52294	National Plant Specimen Resource Center	https://www.cvh.ac.cn/spms/detail.php?id=fd03506c
465	Pueraria montana var. lobata	Liyuanbao Area, Guizhou Province, China	111.183	24.4523	19420913	Chen Shaoqing	2385	National Plant Specimen Resource Center	https://www.cvh.ac.cn/spms/detail.php?id=c0b9e474
466	Pueraria montana var. lobata	Longshui Township, Quanzhou County, Guangxi Zhuang Autonomous Region, China	111.195	25.8517	20050803	Li Qin	1272	National Plant Specimen Resource Center	HITBC 0014059 (cvh.ac.cn)
467	Pueraria montana var. lobata	Gecang Village, Dapo Town, Gaozhou City, Maoming City, Guangdong Province, China	111.208	22.0259	19560816	Deng Liang	2361	National Plant Specimen Resource Center	https://www.cvh.ac.cn/spms/detail.php?id=fd03e477
468	Pueraria montana var. lobata	Xia County, Shanxi Province, China	111.226	35.1475	19620803	Liu Tianwei	741	National Specimen Information Infrastructure	http://www.nsii.org.cn/2017/specimen.php?id=20417962
469	Pueraria montana var. lobata	West of Shoubaiya, Yichang City, Hubei Province, China	111.231	30.1566	20161007	Hou Yuantong et al.	1610080-1	National Plant Specimen Resource Center	QFNU QFNU0024906 (cvh.ac.cn)
470	Pueraria montana var. lobata	Daxiong Township, Xinhua County, Hunan Province, China	111.309	28.1548	19860805	Luo Haichen	287	National Plant Specimen Resource Center	https://www.cvh.ac.cn/spms/detail.php?id=f0a6f1ce
471	Pueraria montana var. lobata	Dong'an Station, Dong'an County, Hunan Province, China	111.344	26.3844	19480913	Y. Liu	632	National Plant Specimen Resource Center	http://www.cvh.ac.cn/spms/detail.php?id=fea3f6a9
472	Pueraria montana var. lobata	Fuhe Forest Farm Area, Luoding County, Guangdong Province, China	111.408	22.9369	19911018	Ye Huagu and Liu Nian	2159	National Plant Specimen Resource Center	http://www.cvh.ac.cn/spms/detail.php?id=c2522ab8
473	Pueraria montana var. lobata	Yuanqu County, Yuncheng City, Shanxi Province, China	111.413	35.0912	19830602	Liu Tianwei and Zeng Zhaofen	1091	National Plant Specimen Resource Center	https://www.cvh.ac.cn/spms/detail.php?id=4a547e6a
474	Pueraria montana var. lobata	Xinmin Village, Shatian Town, Babu District, Guangxi Zhuang Autonomous Region, China	111.44	24.3179	20121123	Wu Qingbiao	451102121123043LY	National Plant Specimen Resource Center	GXMG GXMG0156008 (cvh.ac.cn)
475	Pueraria montana var. lobata	Xinshao County, Hunan Province, China	111.453	27.3241	2005126	Li Bangyi	6358A	National Plant Specimen Resource Center	HITBC 0014058 (cvh.ac.cn)
476	Pueraria montana var. lobata	Shan County, Henan Province, China	111.458	34.6179	19900712	Zhao Jianchun	undefined	National Specimen Information Infrastructure	http://www.nsii.org.cn/2017/specimen.php?id=20568523
477	Pueraria montana var. lobata	Xixia County, Henan Province, China	111.465	33.3346	19600712	Henan Team	1000	National Plant Specimen Resource Center	http://www.cvh.ac.cn/spms/detail.php?id=089e522f
478	Pueraria montana var. lobata	Shuangjiangkou, Tieshanmiao, Hunan Province, China	111.551	28.1311	19530821	Anjiang Agricultural School	1127	National Plant Specimen Resource Center	http://www.cvh.ac.cn/spms/detail.php?id=f41e4413
479	Pueraria montana var. lobata	Gupo Mountain, Hezhou City, Guangxi Zhuang Autonomous Region, China	111.575	24.5971	19580830	Li Yinkun	401193	National Plant Specimen Resource Center	http://www.cvh.ac.cn/spms/detail.php?id=c2538083
480	Pueraria montana var. lobata	Hezhou City, Guangxi Zhuang Autonomous Region, China	111.581	24.4081	19580924	Li Yinkun	401848	National Plant Specimen Resource Center	https://www.cvh.ac.cn/spms/detail.php?id=c0b99f20
481	Pueraria montana var. lobata	Dao County, Hunan Province, China	111.605	25.5328	19590627	Tan Peixiang	61881	National Plant Specimen Resource Center	https://www.cvh.ac.cn/spms/detail.php?id=c0b99901
482	Pueraria montana var. lobata	Fanjiashan Town, Shaodong County, Hunan Province, China	111.619	27.2718	20050923	Liu Jianhong	7351	National Plant Specimen Resource Center	HITBC 0014043 (cvh.ac.cn)
483	Pueraria montana var. lobata	Laojun Mountain Slope Thickets, Luanchuan County, Henan Province, China	111.663	33.7519	20050718	Liu Miao et al.	H40039	National Plant Specimen Resource Center	HITBC 0014030 (cvh.ac.cn)
484	Pueraria montana var. lobata	Yuanqu County, Shanxi Province, China	111.664	35.2789	19830602	Liu and Zeng	1091	National Specimen Information Infrastructure	http://www.nsii.org.cn/2017/specimen.php?id=20417963
485	Pueraria montana var. lobata	Yangchun County, Guangdong Province, China	111.794	22.1765	19900909	Ye Huagu and Liu Nian	332	National Plant Specimen Resource Center	http://www.cvh.ac.cn/spms/detail.php?id=c253f733
486	Pueraria montana var. lobata	Forest Farm Area, Yu'nan County, Guangdong Province, China	111.836	23.1321	19911101	Ye Huagu and Liu Nian	2636	National Plant Specimen Resource Center	http://www.cvh.ac.cn/spms/detail.php?id=c251efc1
487	Pueraria montana var. lobata	Xiaoshibapan, Wangxian, Yuanqu County, Shanxi Province, China	111.846	35.3582	19590705	Bao Shiying	2057	National Plant Specimen Resource Center	http://www.cvh.ac.cn/spms/detail.php?id=fea415ea
488	Pueraria montana var. lobata	Nanzhuping, Simaqiao, Dao County, Hunan Province, China	111.867	25.2104	19590627	Tan Peixiang	61881	National Plant Specimen Resource Center	http://www.cvh.ac.cn/spms/detail.php?id=c25308c6
489	Pueraria montana var. lobata	Tongshan Village, Yuanqu County, Yuncheng City, Shanxi Province, China	111.89	35.2741	19590705	Bao Shiying and Yan Shengjun	2057	National Plant Specimen Resource Center	https://www.cvh.ac.cn/spms/detail.php?id=4a5472d1
490	Pueraria montana var. lobata	Heishiding, Fengkai County, Guangdong Province, China	111.891	23.4418	19801125	Ding Guangqi	6786	National Plant Specimen Resource Center	http://www.cvh.ac.cn/spms/detail.php?id=c2519784
491	Pueraria montana var. lobata	Taokeng, Panlong, Yangchun County, Guangdong Province, China	111.915	22.1942	19900913	Ye Huagu and Liu Nian	454	National Plant Specimen Resource Center	http://www.cvh.ac.cn/spms/detail.php?id=c25272c4
492	Pueraria montana var. lobata	Baotianman, Neixiang County, Henan Province, China	111.919	33.5176	20080826	School of Life Sciences	82669	National Plant Specimen Resource Center	HEAC HEAC0003738 (cvh.ac.cn)
493	Pueraria montana var. lobata	Ningyuan County, Hunan Province, China	111.953	25.5778	19590712	Tan Peixiang	62737	National Plant Specimen Resource Center	https://www.cvh.ac.cn/spms/detail.php?id=c0b9972a
494	Pueraria montana var. lobata	Zazhudaling, Zaoyuan Village, Lingguan Town, Qidong County, Hunan Province, China	111.959	26.6687	20020824	Li Jidong	60	National Plant Specimen Resource Center	http://www.cvh.ac.cn/spms/detail.php?id=f3b5862b
495	Pueraria montana var. lobata	Damiao, Tiantang Township, Xinxing County, Guangdong Province, China	112.015	22.5632	19580919	Liu Yingguang	2015	National Plant Specimen Resource Center	http://www.cvh.ac.cn/spms/detail.php?id=c2526657
496	Pueraria montana var. lobata	Lianshan County, Guangdong Province, China	112.094	24.5795	20001009	Ye Huagu	4875	National Plant Specimen Resource Center	http://www.cvh.ac.cn/spms/detail.php?id=c253dc97
497	Pueraria montana var. lobata	Luming Village, Xiaosanjiang Town, Lianshan County, Guangdong Province, China	112.109	24.2704	20011016	Ye Huagu	5187	National Plant Specimen Resource Center	http://www.cvh.ac.cn/spms/detail.php?id=c2518e35
498	Pueraria montana var. lobata	Jinshibao Area, Huaiji County, Guangdong Province, China	112.162	23.9271	19330909	W.T. Tsang	22743	National Plant Specimen Resource Center	http://www.cvh.ac.cn/spms/detail.php?id=c251876b
499	Pueraria montana var. lobata	Huangdong, Dalong Mountain, Gonghe Township, Lianshan County, Guangdong Province, China	112.165	24.8213	19451001	Chen Shaoqing	5528	National Plant Specimen Resource Center	http://www.cvh.ac.cn/spms/detail.php?id=c2546940
500	Pueraria montana var. lobata	Qinshui County, Yuncheng City, Shanxi Province, China	112.193	35.6964	20090721	Technical Class 1 Group 3	08J13066	National Plant Specimen Resource Center	https://www.cvh.ac.cn/spms/detail.php?id=fbf5e30f
501	Pueraria montana var. lobata	Baimang Township, Liannan County, Guangdong Province, China	112.259	24.4746	19580809	Tan Peixiang	58923	National Plant Specimen Resource Center	https://www.cvh.ac.cn/spms/detail.php?id=c0b997c7
502	Pueraria montana var. lobata	Shirenshan Nature Reserve, Lushan County, Pingdingshan City, Henan Province, China	112.274	33.7315	20080930	Song Songquan	HN018	National Plant Specimen Resource Center	http://www.cvh.ac.cn/spms/detail.php?id=21c6a6f8
503	Pueraria montana var. lobata	Jinkeng Township, Liannan County, Guangdong Province, China	112.275	24.8034	19580908	Tan Peixiang	59211	National Plant Specimen Resource Center	https://www.cvh.ac.cn/spms/detail.php?id=fd03b9dd
504	Pueraria montana var. lobata	Tiantan Mountain, Henan Province, China	112.284	35.2041	1996.07	Quan Yuping	169	National Plant Specimen Resource Center	HENU 1009647 (cvh.ac.cn)
505	Pueraria montana var. lobata	Xingang Forest Farm, Huaiji County, Guangdong Province, China	112.406	24.2365	19980826	Chen Binghui	1277	National Plant Specimen Resource Center	http://www.cvh.ac.cn/spms/detail.php?id=ebf76ca2
506	Pueraria montana var. lobata	Daying Village Area, Luoyang Township, Lianzhou City, Guangdong Province, China	112.408	25.0301	19560913	Li Yonghua	27	National Plant Specimen Resource Center	http://www.cvh.ac.cn/spms/detail.php?id=c2537cc1
507	Pueraria montana var. lobata	Tianguang Mountain, Yao'an Township, Lianzhou City, Guangdong Province, China	112.448	25.1248	19581031	Tan Peixiang	60116	National Plant Specimen Resource Center	http://www.cvh.ac.cn/spms/detail.php?id=c25190b7
508	Pueraria montana var. lobata	Xilu Township, Yangshan County, Guangdong Province, China	112.519	24.3206	19581122	Tan Peixiang	60349	National Plant Specimen Resource Center	http://www.cvh.ac.cn/spms/detail.php?id=c251e3fb
509	Pueraria montana var. lobata	Baiyun Temple Area, Dinghu Mountain, Guangdong Province, China	112.535	23.1646	19551220	Huang Cheng	161104	National Plant Specimen Resource Center	http://www.cvh.ac.cn/spms/detail.php?id=c2528753
510	Pueraria montana var. lobata	Caotangkeng, Dinghu Mountain, Guangdong Province, China	112.562	23.1619	19630926	Ding Guangqi and Shi Guoliang	1048	National Plant Specimen Resource Center	HITBC 0014029 (cvh.ac.cn)
511	Pueraria montana var. lobata	Wushui Township, Linwu County, Chenzhou City, Hunan Province, China	112.585463	25.28484	19860523	Duan Jinxing	026	National Plant Specimen Resource Center	https://www.cvh.ac.cn/spms/detail.php?id=f0aac1d6
512	Pueraria montana var. lobata	Gouloufeng Nature Reserve, Hengyang County, Hunan Province, China	112.631	27.1311	20011005	Hu Zhonghui	648	National Plant Specimen Resource Center	http://www.cvh.ac.cn/spms/detail.php?id=f3b586b4
513	Pueraria montana var. lobata	Yangshan County, Guangdong Province, China	112.636	24.4683	19571122	Li Xuegen	201247	National Plant Specimen Resource Center	CSFI CSFI015915 (cvh.ac.cn)
514	Pueraria montana var. lobata	Yangshan County Vicinity, Guangdong Province, China	112.648	24.4709	19320907	Tsui T.M.	603	National Plant Specimen Resource Center	http://www.cvh.ac.cn/spms/detail.php?id=c253f7cf
515	Pueraria montana var. lobata	Baini Village, Shandian Mountain, Hengyang City, Hunan Province, China	112.67	27.1253	20010902	Hu Zhonghui	358	National Plant Specimen Resource Center	http://www.cvh.ac.cn/spms/detail.php?id=f3b58519
516	Pueraria montana var. lobata	Dadong Mountain, Longping Township, Lianzhou City, Guangdong Province, China	112.672	24.8245	19581011	Tan Peixiang	59742	National Plant Specimen Resource Center	https://www.cvh.ac.cn/spms/detail.php?id=fd03f208
517	Pueraria montana var. lobata	Tianzhu Peak, Nanyue Hengshan Nature Reserve, Hunan Province, China	112.697	27.2758	20020825	Hu Zhonghui	486	National Plant Specimen Resource Center	HITBC 103201 (cvh.ac.cn)
518	Pueraria montana var. lobata	Laosheng Hall, Zhurong Peak, Nanyue District, Hengyang City, Hunan Province, China	112.7	27.2662	19290700	C.C. Chen	14714	National Plant Specimen Resource Center	https://www.cvh.ac.cn/spms/detail.php?id=508eb543
519	Pueraria montana var. lobata	Wangfeng Township, Hengshan County, Hunan Province, China	112.712	27.357	19970825	Kuang Li-Hui	525	National Plant Specimen Resource Center	http://www.cvh.ac.cn/spms/detail.php?id=c25425c1
520	Pueraria montana var. lobata	Jinquan County, Yizhou City, Hunan Province, China	112.723	25.1605	19420920	Liang Baohan	83521	National Specimen Information Infrastructure	http://www.nsii.org.cn/2017/specimen.php?id=20209845
521	Pueraria montana var. lobata	Tiangui Peak, Nanyue Hengshan Nature Reserve, Hunan Province, China	112.738	27.2457	20020825	Hu Zhonghui	486	National Plant Specimen Resource Center	https://www.cvh.ac.cn/spms/detail.php?id=eef2694a
522	Pueraria montana var. lobata	Nanyue Area, Hunan Province, China	112.747	27.2409	19320929	H.F. Chang	221	National Plant Specimen Resource Center	http://www.cvh.ac.cn/spms/detail.php?id=c2530a16
523	Pueraria montana var. lobata	Dongjiangkeng, Dinghu Mountain, Guangdong Province, China	112.768	23.1627	19741106	Shi Guoliang	2877	National Plant Specimen Resource Center	http://www.cvh.ac.cn/spms/detail.php?id=c253a2c0
524	Pueraria montana var. lobata	Renli Township, Yizhang County, Hunan Province, China	112.774	25.1951	19420908	Liang Baohan	83308	National Plant Specimen Resource Center	https://www.cvh.ac.cn/spms/detail.php?id=c0b9f59e
525	Pueraria montana var. lobata	Taipingshan Village, Mangshan, Jinquan Township, Yizhang County, Hunan Province, China	112.799	25.0697	19420920	Liang Baohan	83521	National Plant Specimen Resource Center	https://www.cvh.ac.cn/spms/detail.php?id=c0ba1568
526	Pueraria montana var. lobata	Zezeping, Mangshan National Nature Reserve, Yizhang County, Hunan Province, China	112.881	24.9831	20190916	Wu Lei et al.	8550	National Plant Specimen Resource Center	CSFI CSFI064836 (cvh.ac.cn)
527	Pueraria montana var. lobata	Houping Village, Shanxi Province, China	112.889	36.1768	19590820	Bao Shiying	959	National Plant Specimen Resource Center	http://www.cvh.ac.cn/spms/detail.php?id=fea41457
528	Pueraria montana var. lobata	Tianjing Mountain Area, Ruyuan County, Guangdong Province, China	112.921	24.705	19561019	Huang Zhi	4229	National Plant Specimen Resource Center	http://www.cvh.ac.cn/spms/detail.php?id=c2522d32
529	Pueraria montana var. lobata	Mangshan Mountain, Yizhang County, Hunan Province, China	112.931	24.9423	19640814	Huang Maoxian	112029	National Plant Specimen Resource Center	http://www.cvh.ac.cn/spms/detail.php?id=c2532d60
530	Pueraria montana var. lobata	Shirenshan Nature Reserve, Lushan County, Pingdingshan City, Henan Province, China	112.937	33.7257	20080930	Song Songquan	HN018	National Specimen Information Infrastructure	http://www.nsii.org.cn/2017/specimen.php?id=20098887
531	Pueraria montana var. lobata	Yizhang County, Hunan Province, China	112.944	25.4036	20190916	Wu Lei et al.	8550	National Specimen Information Infrastructure	http://www.nsii.org.cn/2017/specimen.php?id=20212528
532	Pueraria montana var. lobata	Zhenliping, Taipingdong, Yangshan County, Guangdong Province, China	112.954	24.9037	19571122	Li Xuegen	201247	National Plant Specimen Resource Center	http://www.cvh.ac.cn/spms/detail.php?id=fea3dfd2
533	Pueraria montana var. lobata	Liyuanbao, Yizhang County, Hunan Province, China	112.962	25.2276	19420913	Chen Shaoqing	2385	National Plant Specimen Resource Center	http://www.cvh.ac.cn/spms/detail.php?id=c2532720
534	Pueraria montana var. lobata	Shaping Babao Mountain, Lechang County, Guangdong Province, China	113.02	24.9706	19860813	Chen Bangyu et al.	2883	National Plant Specimen Resource Center	http://www.cvh.ac.cn/spms/detail.php?id=eba378de
535	Pueraria montana var. lobata	Babao Mountain Forest Farm, Shaping District, Lechang County, Guangdong Province, China	113.039	24.9876	19861029	Nanling Team	3208	National Plant Specimen Resource Center	http://www.cvh.ac.cn/spms/detail.php?id=c2524d7a
536	Pueraria montana var. lobata	Dongxi Village, Leiyang City, Hengyang City, Hunan Province, China	113.052961	26.508552	19860901	Liu Chusheng	274	National Plant Specimen Resource Center	https://www.cvh.ac.cn/spms/detail.php?id=f0a84f15
537	Pueraria montana var. lobata	Wachangping, Qigan Mountain, Chengkou Town, Sichuan Province, China	113.064	41.7335	19580802	Dai Tianlun	102062	National Plant Specimen Resource Center	CDBI CDBI0060977 (cvh.ac.cn)
538	Pueraria montana var. lobata	Pingshi Area, Lechang County, Guangdong Province, China	113.065	25.2885	19861104	Nanling Team	3459	National Plant Specimen Resource Center	http://www.cvh.ac.cn/spms/detail.php?id=c253a7af
539	Pueraria montana var. lobata	Jigong Mountain, Qingxi Cave, Ruyuan County, Guangdong Province, China	113.076	24.9607	19350831	Zhong Jixin	10954	National Plant Specimen Resource Center	http://www.cvh.ac.cn/spms/detail.php?id=c2521007
540	Pueraria montana var. lobata	14km Area, Team 1, Ruyang Forestry Bureau, Ruyuan County, Guangdong Province, China	113.095	24.9264	19730605	Yue 73	577	National Plant Specimen Resource Center	http://www.cvh.ac.cn/spms/detail.php?id=c251fb8a
541	Pueraria montana var. lobata	Liushukou, Jincheng City, Shanxi Province, China	113.101	35.4443	19590818	Bao Shiying	01613	National Plant Specimen Resource Center	http://www.cvh.ac.cn/spms/detail.php?id=fea41563
542	Pueraria montana var. lobata	Doulong Village, Yanglin Township, Hengdong County, Hengyang City, Hunan Province, China	113.103	26.9606	20131003	Liu Keming	LXP03-02168	National Plant Specimen Resource Center	https://www.cvh.ac.cn/spms/detail.php?id=6a5049f2
543	Pueraria montana var. lobata	Dongda River, Jincheng City, Shanxi Province, China	113.178	35.3972	19590818	Bao Shiying and Yan Shengjun	1613	National Plant Specimen Resource Center	https://www.cvh.ac.cn/spms/detail.php?id=4a547040
544	Pueraria montana var. lobata	Mangshan Area, Hunan Province, China	113.215	26.5795	19601002	Huang Maoxian	111266	National Plant Specimen Resource Center	http://www.cvh.ac.cn/spms/detail.php?id=c2532861
545	Pueraria montana var. lobata	Dadong Area, Lechang County, Guangdong Province, China	113.234	25.0919	19311112	Chen Nianqu	42871	National Plant Specimen Resource Center	http://www.cvh.ac.cn/spms/detail.php?id=c2522bf2
546	Pueraria montana var. lobata	Team 1, Ruyang Forestry Bureau, Ruyuan County, Guangdong Province, China	113.275	24.7775	19730605	Yue 73	577	National Plant Specimen Resource Center	CSFI CSFI015918 (cvh.ac.cn)
547	Pueraria montana var. lobata	Xinfeng County, Guangdong Province, China	113.278	24.0761	19850715	Ye Huagu	966	National Plant Specimen Resource Center	http://www.cvh.ac.cn/spms/detail.php?id=c25332e9
548	Pueraria montana var. lobata	Qinglong Gorge, Yuntai Mountain, Xiuwu County, Henan Province, China	113.279	35.406	20080924	Yuntai Mountain Collection Team	0308	National Plant Specimen Resource Center	http://www.cvh.ac.cn/spms/detail.php?id=e7c87404
549	Pueraria montana var. lobata	Liannan County, Guangdong Province, China	113.306	25.7426	19580908	Tan Peixiang	59211	National Plant Specimen Resource Center	http://www.cvh.ac.cn/spms/detail.php?id=c251afcb
550	Pueraria montana var. lobata	Baiyun Mountain Roadside, Guangzhou Suburbs, Guangdong Province, China	113.307	23.1912	19631017	Huang Cheng	165214	National Plant Specimen Resource Center	https://www.cvh.ac.cn/spms/detail.php?id=fd034e96
551	Pueraria montana var. lobata	Shiugang, Zhuhai District, Guangzhou City, Guangdong Province, China	113.337	23.0971	19531014	Huang Cheng	160403	National Plant Specimen Resource Center	http://www.cvh.ac.cn/spms/detail.php?id=c2537f3f
552	Pueraria montana var. lobata	Sun Yat-sen University Vicinity, Shipai, Guangzhou City, Guangdong Province, China	113.352	23.1516	19521022	Huang Cheng	160183	National Plant Specimen Resource Center	http://www.cvh.ac.cn/spms/detail.php?id=c251d653
553	Pueraria montana var. lobata	Yaoshan Mountain, Lechang City, Guangdong Province, China	113.353	25.127	19311126	Liang Xiangri and Huang Rongkun	31505	National Plant Specimen Resource Center	http://www.cvh.ac.cn/spms/detail.php?id=c25266f6
554	Pueraria montana var. lobata	Jiuxian Lake, You County, Zhuzhou City, Hunan Province, China	113.356	27.0119	20150921	Chen Gongxi et al.	LXP-06-5240	National Plant Specimen Resource Center	JIU JIU08987 (cvh.ac.cn)
555	Pueraria montana var. lobata	Longyandong Transit Route, Shipai to Longyandong, Guangzhou City, Guangdong Province, China	113.383	23.1969	19521021	Chen Shaoqing	7973	National Plant Specimen Resource Center	http://www.cvh.ac.cn/spms/detail.php?id=c2518631
556	Pueraria montana var. lobata	Longdong Suburb, Guangzhou City, Guangdong Province, China	113.384	23.197	19821224	Chen Binghui and Xing Fuwu	457	National Plant Specimen Resource Center	http://www.cvh.ac.cn/spms/detail.php?id=c25281b4
557	Pueraria montana var. lobata	Dawangzhuang, Tongbai, Funiu Mountain, Henan Province, China	113.387	32.5038	19560810	Henan Forestry Department	277	National Plant Specimen Resource Center	http://www.cvh.ac.cn/spms/detail.php?id=fea40f95
558	Pueraria montana var. lobata	Yuntai Mountain, Henan Province, China	113.389	35.4375	1997.07	Xin Zehua	139	National Plant Specimen Resource Center	HENU 1009645 (cvh.ac.cn)
559	Pueraria montana var. lobata	You County, Zhuzhou City, Hunan Province, China	113.391	27.0184	20150922	Chen Gongxi et al.	LXP-06-5382	National Plant Specimen Resource Center	JIU JIU09840 (cvh.ac.cn)
560	Pueraria montana var. lobata	Tuanjie Village, Pishi Township, Zixing City, Hunan Province, China	113.4	26.1013	19860809	Collector	132	National Plant Specimen Resource Center	https://www.cvh.ac.cn/spms/detail.php?id=f0a7a32c
561	Pueraria montana var. lobata	Houziling Hillside, Lechang County, Guangdong Province, China	113.409	25.1529	19281018	Jiang Ying	1418	National Plant Specimen Resource Center	https://www.cvh.ac.cn/spms/detail.php?id=7995d236
562	Pueraria montana var. lobata	Macaque Valley, Yuntai Mountain, Xiuwu County, Henan Province, China	113.421	35.4785	20090800	Yuntai Mountain Collection Team	1091	National Plant Specimen Resource Center	http://www.cvh.ac.cn/spms/detail.php?id=e803b2ff
563	Pueraria montana var. lobata	Sanhezhou Village, Longxingshi Township, Yongxing County, Chenzhou City, Hunan Province, China	113.431	26.3339	20140722	Kuang Renping	LXP03-04496	National Plant Specimen Resource Center	https://www.cvh.ac.cn/spms/detail.php?id=6a9e5323
564	Pueraria montana var. lobata	Beicun Village, Yingde County, Guangdong Province, China	113.436	24.0237	19291008	Huang Rongkun	30041	National Plant Specimen Resource Center	http://www.cvh.ac.cn/spms/detail.php?id=c2520a6a
565	Pueraria montana var. lobata	Taihang Mountain, Zuoquan County, Shanxi Province, China	113.445	37.3848	19860723	Guo Lanbin	GLB0575	National Specimen Information Infrastructure	http://www.nsii.org.cn/2017/specimen.php?id=20560902
566	Pueraria montana var. lobata	Yunyang Mountain, Chaling County, Zhuzhou City, Hunan Province, China	113.472	26.7632	20150922	Chen Gongxi et al.	LXP-06-7081	National Plant Specimen Resource Center	JIU JIU09812 (cvh.ac.cn)
567	Pueraria montana var. lobata	Zhuangyuan Mountain, Guangdong Province, China	113.49	23.1121	19320230	Tsang, W.T.	20822	National Plant Specimen Resource Center	http://www.cvh.ac.cn/spms/detail.php?id=fea43c32
568	Pueraria montana var. lobata	Guanshan Geopark, Huixian County, Henan Province, China	113.564	35.5561	20180702	Zhu Huixian	1993	National Plant Specimen Resource Center	HENU HENU1901993 (cvh.ac.cn)
569	Pueraria montana var. lobata	Conghua District, Guangdong Province, China	113.594	23.554	19581202	Deng Liang	82799	National Plant Specimen Resource Center	https://www.cvh.ac.cn/spms/detail.php?id=fd03cedc
570	Pueraria montana var. lobata	Heilongtan, Wanxian Mountain, Henan Province, China	113.608	35.705	20190827	Xu Chuanqi	23039	National Plant Specimen Resource Center	https://www.cvh.ac.cn/spms/detail.php?id=3e292038
571	Pueraria montana var. lobata	Longtanguard, Wanxian Mountain, Huixian County, Xinxiang City, Henan Province, China	113.609	35.7118	20190828	17k4-3	22685	National Plant Specimen Resource Center	HEAC HEAC0022685 (cvh.ac.cn)
572	Pueraria montana var. lobata	Kunlupo Boundary Area, Wanxian Mountain, Xinxiang City, Henan Province, China	113.611	35.7142	20190826	K2-3	1923103	National Plant Specimen Resource Center	https://www.cvh.ac.cn/spms/detail.php?id=3e29249a
573	Pueraria montana var. lobata	Danfeng Valley, Wanxian Mountain, Huixian County, Xinxiang City, Henan Province, China	113.612	35.7016	20190827	k1-1	1911103	National Plant Specimen Resource Center	HEAC HEAC0023170 (cvh.ac.cn)
574	Pueraria montana var. lobata	Mojian Peak, Wanxian Mountain, Henan Province, China	113.628	35.6992	20190828	K4-3	828151	National Plant Specimen Resource Center	https://www.cvh.ac.cn/spms/detail.php?id=3e2921ae
575	Pueraria montana var. lobata	Wanxian Mountain, Huixian County, Xinxiang City, Henan Province, China	113.629	35.7311	20190827	Jia Yu	1941105	National Plant Specimen Resource Center	https://www.cvh.ac.cn/spms/detail.php?id=3e292600
576	Pueraria montana var. lobata	Huojie Group, Zhouluo Village, Dugang Town, Liuyang City, Changsha City, Hunan Province, China	113.661	28.4446	20170927	Zhou Liu	LXP03-08304	National Plant Specimen Resource Center	https://www.cvh.ac.cn/spms/detail.php?id=6a4d84dc
577	Pueraria montana var. lobata	Dazhen Town, Yingde County, Guangdong Province, China	113.671	24.274	19571212	Huang Cheng	163874	National Plant Specimen Resource Center	https://www.cvh.ac.cn/spms/detail.php?id=fd03e515
578	Pueraria montana var. lobata	Taihang Mountain, Henan Province, China	113.672	36.1754	1992.07	Xin Zehua	62	National Plant Specimen Resource Center	HENU 1009644 (cvh.ac.cn)
579	Pueraria montana var. lobata	Huashui Mountain, Yingde County, Guangdong Province, China	113.679	24.4468	19531000		20379	National Plant Specimen Resource Center	http://www.cvh.ac.cn/spms/detail.php?id=c251d6f0
580	Pueraria montana var. lobata	Bamian Mountain Nature Reserve, Guidong County, Hunan Province, China	113.72	25.8506	20000819	Lin Qinzong et al.	200348	National Plant Specimen Resource Center	CSFI CSFI014981 (cvh.ac.cn)
581	Pueraria montana var. lobata	Chengkou Township, Renhua County, Guangdong Province, China	113.748	25.3253	19580921	Deng Liang	7731	National Plant Specimen Resource Center	https://www.cvh.ac.cn/spms/detail.php?id=fd03c3bd
582	Pueraria montana var. lobata	Renhua County, Guangdong Province, China	113.755	25.0923	19580826	Deng Liang	7200	National Plant Specimen Resource Center	https://www.cvh.ac.cn/spms/detail.php?id=fd03c63b
583	Pueraria montana var. lobata	Taoyuan River, Yanling County, Zhuzhou City, Hunan Province, China	113.767	26.4933	20130728	Liu Yu et al.	LXP13-4106	National Specimen Information Infrastructure	http://www.nsii.org.cn/2017/specimen.php?id=20407718
584	Pueraria montana var. lobata	Dalingshan Mountain, Conghua District, Guangdong Province, China	113.793	23.6399	20020622	Ye Huagu	7095	National Plant Specimen Resource Center	http://www.cvh.ac.cn/spms/detail.php?id=c2546b21
585	Pueraria montana var. lobata	Lianyun Mountain Forest Park, Pingjiang County, Yueyang City, Hunan Province, China	113.856	28.59	20161102	Zhao Wanyi et al.	Lxp-13-22464	National Specimen Information Infrastructure	http://www.nsii.org.cn/2017/specimen.php?id=20405644
586	Pueraria montana var. lobata	Shangping, Nankun Mountain, Longmen County, Guangdong Province, China	113.866	23.6388	19581026	Wei Zhaofen	122004	National Plant Specimen Resource Center	https://www.cvh.ac.cn/spms/detail.php?id=fd03ab0c
587	Pueraria montana var. lobata	Xinxiang People's Park, Henan Province, China	113.89	35.305	20181101	Li Yijing	1329	National Plant Specimen Resource Center	HENU HENU1901329 (cvh.ac.cn)
588	Pueraria montana var. lobata	Nankun Township, Yonghan District, Longmen County, Guangdong Province, China	113.892	23.647	19560929	Li Xuegen	200071	National Plant Specimen Resource Center	http://www.cvh.ac.cn/spms/detail.php?id=c251f7d5
589	Pueraria montana var. lobata	Daluoli, Lutou Forest Farm, Pingjiang County, Hunan Province, China	113.894	28.6179	20121017	Cai Lei et al.	1908	National Plant Specimen Resource Center	CSFI CSFI069238 (cvh.ac.cn)
590	Pueraria montana var. lobata	Pingxiang County, Jiangxi Province, China	113.894	27.6647	19541018	Jiangxi Team	1760	National Plant Specimen Resource Center	https://www.cvh.ac.cn/spms/detail.php?id=f41e4161
591	Pueraria montana var. lobata	Mianpen Village, Xiazhuang Township, Fuping County, Hebei Province, China	113.903	38.8037	20130808	Group 11	130624130808005LY	National Plant Specimen Resource Center	HBNU HBNU10017288 (cvh.ac.cn)
592	Pueraria montana var. lobata	Changjiang Township, Renhua County, Guangdong Province, China	113.928	25.3366	19580826	Deng Liang	7200	National Plant Specimen Resource Center	http://www.cvh.ac.cn/spms/detail.php?id=c252ba59
593	Pueraria montana var. lobata	Huazhu Work Area, Nankun Mountain, Yonghan District, Longmen County, Guangdong Province, China	113.935	23.6246	19810415	Nankunshan Survey Team	82420	National Plant Specimen Resource Center	http://www.cvh.ac.cn/spms/detail.php?id=c2521eed
594	Pueraria montana var. lobata	Shuipushe Area, Lütian Township, Conghua District, Guangdong Province, China	113.943	23.815	19581112	Deng Liang	8476	National Plant Specimen Resource Center	https://www.cvh.ac.cn/spms/detail.php?id=79961dca
595	Pueraria montana var. lobata	Santan Scenic Area, Guangshui City, Hubei Province, China	113.945	31.8279	20180904	Ding Yi	1926	National Plant Specimen Resource Center	HENU HENU1901926 (cvh.ac.cn)
596	Pueraria montana var. lobata	Shidu Jiuqu Water, Yanling County, Zhuzhou City, Hunan Province, China	113.947	26.5532	20130730	Liu Yu et al.	LXP13-4226	National Plant Specimen Resource Center	https://www.cvh.ac.cn/spms/detail.php?id=9cbd98b4
597	Pueraria montana var. lobata	Chenhe Valley, Sanjiao Mountain, Conghua City, Guangdong Province, China	113.947	23.7444	19590412	Chen Shaoqing	17484	National Plant Specimen Resource Center	http://www.cvh.ac.cn/spms/detail.php?id=c2518807
598	Pueraria montana var. lobata	Lütian Township, Conghua City, Guangdong Province, China	113.96	23.8184	19590417	Chen Shaoqing	17431	National Plant Specimen Resource Center	http://www.cvh.ac.cn/spms/detail.php?id=c2517a60
599	Pueraria montana var. lobata	Mingzhanggou Village, Huoshui Township, Wu'an City, Hebei Province, China	113.966	36.8455	20130808	Group 15	130481130808011LY	National Plant Specimen Resource Center	HBNU HBNU10017289 (cvh.ac.cn)
600	Pueraria montana var. lobata	Lianhua County, Jiangxi Province, China	113.969	27.1335	19650704		651325	National Plant Specimen Resource Center	JXU JXU0004268 (cvh.ac.cn)
601	Pueraria montana var. lobata	Yonghan District, Longmen County, Guangdong Province, China	113.981	23.5758	19561004	Li Xuegen	200140	National Plant Specimen Resource Center	http://www.cvh.ac.cn/spms/detail.php?id=c25334d0
602	Pueraria montana var. lobata	Yaowan, Xinzhuang Village, Pule Township, Guidong County, Chenzhou City, Hunan Province, China	113.988	25.8726	20131102	Liu Keming	LXP03-02747	National Plant Specimen Resource Center	https://www.cvh.ac.cn/spms/detail.php?id=6a5763c5
603	Pueraria montana var. lobata	Bulaoqing, Xiaolingdi Village, Neiqiu County, Hebei Province, China	113.995	37.4076	19510912	Liu Xinyuan	1150	National Plant Specimen Resource Center	http://www.cvh.ac.cn/spms/detail.php?id=fea4254d
604	Pueraria montana var. lobata	Huanglong Mountain, Wenquan Commune, Xiushui County, Jiangxi Province, China	114.011	29.1056	19630726	Lai Shukun	2941	National Plant Specimen Resource Center	https://www.cvh.ac.cn/spms/detail.php?id=fd037885
605	Pueraria montana var. lobata	Qiyun Mountain Nature Reserve, Sishun Township, Chongyi County, Ganzhou City, Jiangxi Province, China	114.012	25.5045	20140803	Cong Yiyan	LXP03-05431	National Plant Specimen Resource Center	https://www.cvh.ac.cn/spms/detail.php?id=6a613322
606	Pueraria montana var. lobata	Sulao Taoist Temple, Luofu Mountain, Guangdong Province, China	114.014	23.3318	19281226	Jiang Ying	1752	National Plant Specimen Resource Center	https://www.cvh.ac.cn/spms/detail.php?id=79962ed6
607	Pueraria montana var. lobata	Central Dangan Town, Zhuhai County, Guangdong Province, China	114.036	22.1068	19810520	Chen Bangyu	01044	National Plant Specimen Resource Center	http://www.cvh.ac.cn/spms/detail.php?id=c2518f74
608	Pueraria montana var. lobata	Luxi County, Pingxiang City, Jiangxi Province, China	114.037	27.6366	20160724	Zhang Daigui	4331221607241173LY	National Plant Specimen Resource Center	JIU JIU31043 (cvh.ac.cn)
609	Pueraria montana var. lobata	Shixing County, Guangdong Province, China	114.065	24.9638	19840926	Ye Huagu and Xing Fuwu	772	National Plant Specimen Resource Center	http://www.cvh.ac.cn/spms/detail.php?id=c2528257
610	Pueraria montana var. lobata	Miaoqian Commune, Lianhua County, Jiangxi Province, China	114.068	27.3095	19590801	Lai Shukun	1631	National Plant Specimen Resource Center	http://www.cvh.ac.cn/spms/detail.php?id=fea3855f
611	Pueraria montana var. lobata	Luofu Mountain, Guangdong Province, China	114.074	23.2668	19300816	Chen Nianqu	41599	National Plant Specimen Resource Center	http://www.cvh.ac.cn/spms/detail.php?id=089e4ef2
612	Pueraria montana var. lobata	Dipai Brigade, Dipai Commune, Longmen County, Guangdong Province, China	114.083	23.8459	19811117	Wang Xuewen and Zhang Guicai	8127	National Plant Specimen Resource Center	https://www.cvh.ac.cn/spms/detail.php?id=f1ed8a61
613	Pueraria montana var. lobata	Jigong Mountain, Henan Province, China	114.083	31.8193	20071023	Feng Duoduo	20071023040	National Specimen Information Infrastructure	http://www.nsii.org.cn/2017/specimen.php?id=20566786
614	Pueraria montana var. lobata	Yinhu Area, Luohu District, Shenzhen City, Guangdong Province, China	114.096	22.5743	19841023	Wang Xuewen et al.	243	National Plant Specimen Resource Center	http://www.cvh.ac.cn/spms/detail.php?id=c253f5f8
615	Pueraria montana var. lobata	Jingzhu Mountain, Jinggang Mountain, Jiangxi Province, China	114.103	26.5146	19650701	Yang Ruju et al.	4341	National Plant Specimen Resource Center	https://www.cvh.ac.cn/spms/detail.php?id=fd037749
616	Pueraria montana var. lobata	Taihu Village, Bixi Town, Taihe County, Jiangxi Province, China	114.116	26.4129	20131004	Taihe County Census Team	360826131004425LY	National Plant Specimen Resource Center	https://www.cvh.ac.cn/spms/detail.php?id=091b2113
617	Pueraria montana var. lobata	Ledong County, Guangdong Province, China	114.116	22.6047	19810717	Unit 59176	3903	National Plant Specimen Resource Center	http://www.cvh.ac.cn/spms/detail.php?id=089e4f7a
618	Pueraria montana var. lobata	Wugong Mountain, Luxi County, Pingxiang City, Jiangxi Province, China	114.136	27.4953	19840701	Gao Xianming	2231	National Plant Specimen Resource Center	https://www.cvh.ac.cn/spms/detail.php?id=508e9cdc
619	Pueraria montana var. lobata	District 1, Wengyuan County, Guangdong Province, China	114.14	24.3552	19240919	Liu Xinqi	24436	National Plant Specimen Resource Center	http://www.cvh.ac.cn/spms/detail.php?id=c2550449
620	Pueraria montana var. lobata	Longxian Garden No.1, Wengyuan County, Guangdong Province, China	114.14	24.3546	19340909	Liu Xinqi	24344	National Plant Specimen Resource Center	http://www.cvh.ac.cn/spms/detail.php?id=c25504e5
621	Pueraria montana var. lobata	Wengyuan County, Guangdong Province, China	114.142	24.3895	19350919	Liu Xinyi	24436	National Plant Specimen Resource Center	http://www.cvh.ac.cn/spms/detail.php?id=fea3da84
622	Pueraria montana var. lobata	Qianxiangshan, Anfu County, Ji'an City, Jiangxi Province, China	114.147	27.3529	20150925	Chen Gongxi et al.	LXP-06-5648	National Plant Specimen Resource Center	JIU JIU08114 (cvh.ac.cn)
623	Pueraria montana var. lobata	Xinshui Village, Taishan Township, Anfu County, Ji'an City, Jiangxi Province, China	114.15	27.2354	20141019	Zhang Daigui and Chen Gongxi	LXP-06-2599	National Plant Specimen Resource Center	https://www.cvh.ac.cn/spms/detail.php?id=f37c5229
624	Pueraria montana var. lobata	Shangdong Tea Factory Vicinity, Wuzhi Peak Commune, Shangyou County, Jiangxi Province, China	114.158	25.9373	19710712	Jiangxi Team	0078	National Plant Specimen Resource Center	http://www.cvh.ac.cn/spms/detail.php?id=fea3880c
625	Pueraria montana var. lobata	Zijigong Taoist Temple, Wugong Mountain, Jiangxi Province, China	114.179	27.4641	19540908	Jiangxi Team	1106	National Plant Specimen Resource Center	http://www.cvh.ac.cn/spms/detail.php?id=fea384d7
626	Pueraria montana var. lobata	Gaojiamen, Pingshan County, Hebei Province, China	114.18	38.2596	20140717	Group 12	130131140717032LY	National Plant Specimen Resource Center	http://www.cvh.ac.cn/spms/detail.php?id=f6bb60e5
627	Pueraria montana var. lobata	Xiaowutong Mountain, Shenzhen City, Guangdong Province, China	114.203	22.5743	19970405	Shenzhen Expedition Team	958	National Plant Specimen Resource Center	http://www.cvh.ac.cn/spms/detail.php?id=ec517915
628	Pueraria montana var. lobata	Wutong Ridge, Zhajin Town, Xiushui County, Jiujiang City, Jiangxi Province, China	114.212	29.1112	20140712	Cao Lan et al.	360424140712562LY	National Plant Specimen Resource Center	https://www.cvh.ac.cn/spms/detail.php?id=091bc2e3
629	Pueraria montana var. lobata	Dongtou Village, Yonghe Township, Nanxiong County, Guangdong Province, China	114.213	25.2658	19580611	Deng Liang	6455	National Plant Specimen Resource Center	https://www.cvh.ac.cn/spms/detail.php?id=7996504b
630	Pueraria montana var. lobata	Kuixing Pavilion, Dafen Town, Suichuan County, Jiangxi Province, China	114.215	26.2535	19630918	Yue Junsan et al.	3925	National Plant Specimen Resource Center	http://www.cvh.ac.cn/spms/detail.php?id=dd0829ab
631	Pueraria montana var. lobata	Huangbei Village, Xinfeng County, Shaoguan City, Guangdong Province, China	114.216	24.0532	19581006	Deng Liang	7819	National Plant Specimen Resource Center	https://www.cvh.ac.cn/spms/detail.php?id=fd03fe5f
632	Pueraria montana var. lobata	Wutong Mountain, Luohu District, Shenzhen City, Guangdong Province, China	114.222	22.5838	20171202	Zeng Xianfeng	ZXF34987	National Plant Specimen Resource Center	https://www.cvh.ac.cn/spms/detail.php?id=1f87248b
633	Pueraria montana var. lobata	Shatoujiao, Yantian District, Shenzhen City, Guangdong Province, China	114.241	22.5623	19831119	Gao Yunzhang et al.	754	National Plant Specimen Resource Center	http://www.cvh.ac.cn/spms/detail.php?id=c253dd3a
634	Pueraria montana var. lobata	Yongxin County, Jiangxi Province, China	114.245	26.9531	19650901	Lai Shushen et al.	4871	National Plant Specimen Resource Center	http://www.cvh.ac.cn/spms/detail.php?id=f1ed8920
635	Pueraria montana var. lobata	Yongxin County, Jiangxi Province, China	114.249	26.9515	19650901	Yang Ruju et al.	4871	National Plant Specimen Resource Center	https://www.cvh.ac.cn/spms/detail.php?id=fd03f976
636	Pueraria montana var. lobata	Chijiao Nature Reserve, Wugong Mountain, Anfu County, Jiangxi Province, China	114.259	27.5014	20121025	Xie Yifei and Wang Chunhua	Wu016	National Plant Specimen Resource Center	https://www.cvh.ac.cn/spms/detail.php?id=52f27332
637	Pueraria montana var. lobata	Zuo'an Commune, Suichuan County, Jiangxi Province, China	114.276	26.1248		Task Group 236	309	National Plant Specimen Resource Center	http://www.cvh.ac.cn/spms/detail.php?id=fea4983c
638	Pueraria montana var. lobata	Qingyun Mountain, Wengyuan County, Guangdong Province, China	114.281	24.3392	19330911	S.K. Lau	2275	National Plant Specimen Resource Center	http://www.cvh.ac.cn/spms/detail.php?id=c252b6a6
639	Pueraria montana var. lobata	Sanzhoutian Small Hydropower Station, Shenzhen City, Guangdong Province, China	114.289	22.6535	19961100	Shenzhen Expedition Team	737	National Plant Specimen Resource Center	http://www.cvh.ac.cn/spms/detail.php?id=ec51788d
640	Pueraria montana var. lobata	Longweikeng, Lugushe, Huangbei Township, Xinfeng County, Guangdong Province, China	114.298	24.0103	19581007	Deng Liang	7843	National Plant Specimen Resource Center	https://www.cvh.ac.cn/spms/detail.php?id=fd045d6e
641	Pueraria montana var. lobata	Backhill of Wenquan Town Government, Yuanzhou District, Yichun City, Jiangxi Province, China	114.298	27.6896	20130806	Ye Huagu and Zeng Feiyan	LXP10-1158	National Plant Specimen Resource Center	http://www.cvh.ac.cn/spms/detail.php?id=ebda2a5b
642	Pueraria montana var. lobata	Chongyi County, Jiangxi Province, China	114.303	25.6852	19840907		840033	National Plant Specimen Resource Center	JXU JXU0003697 (cvh.ac.cn)
643	Pueraria montana var. lobata	Sanjiang Village, Zhangzhuang Township, Anfu County, Jiangxi Province, China	114.308	27.5562	20151003	Chen Gongxi et al.	LXP-06-6973	National Plant Specimen Resource Center	JIU JIU09570 (cvh.ac.cn)
644	Pueraria montana var. lobata	Skyscraper Ladder, Yangling Peak, Chongyi County, Jiangxi Province, China	114.319	25.6284	20160827	Li Li	20160827049	National Plant Specimen Resource Center	https://www.cvh.ac.cn/spms/detail.php?id=5205ecea
645	Pueraria montana var. lobata	Dongchuanyong Village, Yonghe Township, Nanxiong County, Guangdong Province, China	114.32	25.1304	19580611	Deng Liang	6455	National Plant Specimen Resource Center	IBK IBK00298637 (cvh.ac.cn)
646	Pueraria montana var. lobata	Baisha Township, Anfu County, Jiangxi Province, China	114.343	27.5442	20151003	Chen Gongxi et al.	LXP-06-6219	National Plant Specimen Resource Center	JIU JIU09976 (cvh.ac.cn)
647	Pueraria montana var. lobata	Caozili, Eryuan Commune, Tonggu County, Jiangxi Province, China	114.36	28.5207	19630922	Lai Shukun	03676	National Plant Specimen Resource Center	http://www.cvh.ac.cn/spms/detail.php?id=fea3808f
648	Pueraria montana var. lobata	Zanhuang County, Hebei Province, China	114.38	37.6657	20140814	Group 2	130129140814066LY	National Plant Specimen Resource Center	HBNU HBNU10017276 (cvh.ac.cn)
649	Pueraria montana var. lobata	Luyuan Reservoir, Hesi Town, Taihe County, Jiangxi Province, China	114.396	26.4725	20131005	Taihe County Census Team	360826131005108LY	National Plant Specimen Resource Center	https://www.cvh.ac.cn/spms/detail.php?id=091b1b47
650	Pueraria montana var. lobata	Hongjiang Town, Yuanzhou District, Yichun City, Jiangxi Province, China	114.404	27.6219	20151001	Chen Gongxi et al.	LXP-06-6737	National Plant Specimen Resource Center	JIU JIU02664 (cvh.ac.cn)
651	Pueraria montana var. lobata	Xiangtou Mountain, Guangdong Province, China	114.407	23.3115	19930911	Wang Yingqiang	1036	National Plant Specimen Resource Center	http://www.cvh.ac.cn/spms/detail.php?id=c2536de1
652	Pueraria montana var. lobata	Tiantou Mountain, Shenzhen City, Guangdong Province, China	114.43	22.6829	19991208	Xing Fuwu and Zhang Yongxia	12080	National Plant Specimen Resource Center	http://www.cvh.ac.cn/spms/detail.php?id=c2546a7d
653	Pueraria montana var. lobata	Yuanzhou District, Yichun City, Jiangxi Province, China	114.435	27.8026	20151008	Chen Gongxi et al.	LXP-06-8917	National Plant Specimen Resource Center	JIU JIU09176 (cvh.ac.cn)
654	Pueraria montana var. lobata	Neiqiu County, Hebei Province, China	114.518	37.2912	19510912	Liu Xinyuan	1150	National Plant Specimen Resource Center	https://www.cvh.ac.cn/spms/detail.php?id=fd0447d0
655	Pueraria montana var. lobata	Xiushui County, Jiangxi Province, China	114.534	28.9956	19951115	Tan Ceming	951226	National Specimen Information Infrastructure	http://www.nsii.org.cn/2017/specimen.php?id=19771747
656	Pueraria montana var. lobata	Sanyi Brigade Vicinity, Shangping Commune, Lianping County, Guangdong Province, China	114.534	24.52	26938	Yue 73	1903	National Plant Specimen Resource Center	http://www.cvh.ac.cn/spms/detail.php?id=d8c0e1eb
657	Pueraria montana var. lobata	Xiushui County, Jiangxi Province, China	114.542	29.0292	20140712	Cao Lan et al.	360424140712562LY	National Specimen Information Infrastructure	http://www.nsii.org.cn/2017/specimen.php?id=20547861
658	Pueraria montana var. lobata	Xiushui County, Jiangxi Province, China	114.551	29.0362			90092	National Plant Specimen Resource Center	http://www.cvh.ac.cn/spms/detail.php?id=ed4c27fc
659	Pueraria montana var. lobata	Jiulian Mountain, Jiangxi Province, China	114.575	24.6308	19780925	Ye Huagu and Zeng Feiyan	781135	National Plant Specimen Resource Center	JXU JXU0004049 (cvh.ac.cn)
660	Pueraria montana var. lobata	Donghe Conservation Station, Guanshan National Nature Reserve, Yifeng County, Yichun City, Jiangxi Province, China	114.595	28.5582	20130816	Lai Shukun	LXP10-2212	National Plant Specimen Resource Center	http://www.cvh.ac.cn/spms/detail.php?id=ebda2126
661	Pueraria montana var. lobata	Wenquan Commune, Xiushui County, Jiangxi Province, China	114.604	29.0105	19630726	Chen Gongxi et al.	02941	National Plant Specimen Resource Center	http://www.cvh.ac.cn/spms/detail.php?id=fea37d5a
662	Pueraria montana var. lobata	Anfu County, Jiangxi Province, China	114.626	27.3991	20150927	77th Grade Research Group	LXP-06-5905	National Plant Specimen Resource Center	JIU JIU08496 (cvh.ac.cn)
663	Pueraria montana var. lobata	Xingang Rare Animal Reserve, Heyuan City, Guangdong Province, China	114.648	23.7845	19811024	Zhan Xuanhuai et al.	522	National Plant Specimen Resource Center	http://www.cvh.ac.cn/spms/detail.php?id=c2536d44
664	Pueraria montana var. lobata	Shilonggou, Jiugong Mountain, Tongshan County, Xianning City, Hubei Province, China	114.662	29.4155	20170816	Liu Shoulu et al.	LXP7536	National Plant Specimen Resource Center	LBG LBG00136488 (cvh.ac.cn)
665	Pueraria montana var. lobata	Huangsha Town, Xiushui County, Jiangxi Province, China	114.684	28.9245	19890922	Fenyi County Census Team	890355	National Plant Specimen Resource Center	http://www.cvh.ac.cn/spms/detail.php?id=dd0f9ece
666	Pueraria montana var. lobata	Fenyi County, Jiangxi Province, China	114.688	27.8181	20130724	Tan Ceming et al.	360521130724076LY	National Specimen Information Infrastructure	http://www.nsii.org.cn/2017/specimen.php?id=20547721
667	Pueraria montana var. lobata	Hongmiduan Village, Youshan Town, Xinfeng County, Jiangxi Province, China	114.711	25.4148	20191016	Chen Bangyu et al.	19102503	National Plant Specimen Resource Center	https://www.cvh.ac.cn/spms/detail.php?id=9c93e0ec
668	Pueraria montana var. lobata	Pingshan Subdistrict, Huidong County, Huizhou City, Guangdong Province, China	114.73	22.9837	19821124	Chen Bangyu and Zhang Guicai	256	National Plant Specimen Resource Center	https://www.cvh.ac.cn/spms/detail.php?id=f1ed89bd
669	Pueraria montana var. lobata	Jishui Forest Farm, Pingshan District, Huidong County, Guangdong Province, China	114.753	23.0055	19831204	Zhang Guicai	626	National Plant Specimen Resource Center	http://www.cvh.ac.cn/spms/detail.php?id=c251ddc2
670	Pueraria montana var. lobata	Qutan Township, Heping County, Guangdong Province, China	114.754	24.5265	19841013	Tan Ceming et al.	610	National Plant Specimen Resource Center	http://www.cvh.ac.cn/spms/detail.php?id=c2536ca7
671	Pueraria montana var. lobata	Nankang District, Ganzhou City, Jiangxi Province, China	114.76	25.6643	20140922	Fenyi County Census Team	14617	National Plant Specimen Resource Center	JJF JJF00019661 (cvh.ac.cn)
672	Pueraria montana var. lobata	Tongluokeng, Dongcun Township, Fenyi County, Jiangxi Province, China	114.777	28.056	20130724	Miao Yiqing and Miao Zhongjing	360521130724076LY	National Plant Specimen Resource Center	https://www.cvh.ac.cn/spms/detail.php?id=091b2fe5
673	Pueraria montana var. lobata	Yuecunlonggang, Huanggang Town, Xiushui County, Jiangxi Province, China	114.794	28.8579	20160925	Zhu Changshan	Liao1968	National Plant Specimen Resource Center	https://www.cvh.ac.cn/spms/detail.php?id=9c93da29
674	Pueraria montana var. lobata	Liankang Mountain, Xin County, Henan Province, China	114.8	31.6471	20050726	Wei Zhaofen	2005017	National Plant Specimen Resource Center	HITBC 0014079 (cvh.ac.cn)
675	Pueraria montana var. lobata	Yangjiao Area, Qingzhou Town, Heping County, Heyuan City, Guangdong Province, China	114.814	24.3584	19580620	Tan Ceming et al.	120537	National Plant Specimen Resource Center	https://www.cvh.ac.cn/spms/detail.php?id=fd03fa14
676	Pueraria montana var. lobata	Longgang Area, Xiushui County, Jiangxi Province, China	114.876	29.0023	19951109	Miao Yiqing	951055	National Plant Specimen Resource Center	JJF 00016278 (cvh.ac.cn)
677	Pueraria montana var. lobata	Maozhu Mountain, Xiushui County, Jiangxi Province, China	114.887	28.8317	20050907	Tan Ceming	05647A	National Plant Specimen Resource Center	JJF 00015906 (cvh.ac.cn)
678	Pueraria montana var. lobata	Hanpo Tomb, Xiushui County, Jiangxi Province, China	114.913	28.8334	19951115	Taihe County Census Team	951226	National Plant Specimen Resource Center	JJF 00025772 (cvh.ac.cn)
679	Pueraria montana var. lobata	Taihe County, Jiangxi Province, China	114.916	26.8066	20131005	Tan Ceming et al.	360826131005108LY	National Specimen Information Infrastructure	http://www.nsii.org.cn/2017/specimen.php?id=20547700
680	Pueraria montana var. lobata	Shimen Wolfram Mine, Wuning County, Jiangxi Province, China	114.925	28.9769	20050812	Wuning County Census Team	5599	National Plant Specimen Resource Center	JJF 00015905 (cvh.ac.cn)
681	Pueraria montana var. lobata	Baiji'ao, Luoxi Township, Wuning County, Jiangxi Province, China	114.928	28.9879	20130807	Tan Ceming	360423130807617LY	National Plant Specimen Resource Center	https://www.cvh.ac.cn/spms/detail.php?id=091ba1d7
682	Pueraria montana var. lobata	Daba Area, Heping County, Guangdong Province, China	114.94	24.5099	19991128	Zhang Jihua	99537	National Plant Specimen Resource Center	http://www.cvh.ac.cn/spms/detail.php?id=fea43d44
683	Pueraria montana var. lobata	Yaoshan Village, Luoxi Township, Wuning County, Jiangxi Province, China	114.958	29.0043	20170827	None	Zhang2453	National Plant Specimen Resource Center	https://www.cvh.ac.cn/spms/detail.php?id=9c93d8dd
684	Pueraria montana var. lobata	Donghua Temple, Donghua Mountain, Shicheng County, Jiangxi Province, China	114.964	25.3594	19580909	Wuning County Census Team	4815	National Plant Specimen Resource Center	https://www.cvh.ac.cn/spms/detail.php?id=fd03b93b
685	Pueraria montana var. lobata	Luoxi Township, Wuning County, Jiangxi Province, China	114.983	29.0919	20130807	Lu Duanzheng	360423130807617LY	National Specimen Information Infrastructure	http://www.nsii.org.cn/2017/specimen.php?id=20547829
686	Pueraria montana var. lobata	Gan County, Jiangxi Province, China	115.016	25.8575	19811015	Yi Guihua and Li Xiuzhi	810217	National Specimen Information Infrastructure	http://www.nsii.org.cn/2017/specimen.php?id=20560899
687	Pueraria montana var. lobata	Tonggu Mountain, Jiujiang County, Jiangxi Province, China	115.15	29.3063	20061016	Kuang Renping	61133	National Plant Specimen Resource Center	JJF JJF00019653 (cvh.ac.cn)
688	Pueraria montana var. lobata	Jinpen Mountain, Gubei, Xinfeng County, Ganzhou City, Jiangxi Province, China	115.198	25.2737	20141001	Ye Huagu and Zeng Feiyan	LXP03-04594	National Plant Specimen Resource Center	https://www.cvh.ac.cn/spms/detail.php?id=6ab7a7d4
689	Pueraria montana var. lobata	Daotianya, Tangli Village, Sanzhaolun Township, Jing'an County, Jiangxi Province, China	115.233	29.0603	20130731	Zeng Xianfeng	LXP10-409	National Plant Specimen Resource Center	http://www.cvh.ac.cn/spms/detail.php?id=ebd9d670
690	Pueraria montana var. lobata	Dongjiang Source, Anyuan County, Ganzhou City, Jiangxi Province, China	115.321	24.9716	20131006	Zeng Xianfeng	ZXF14780	National Plant Specimen Resource Center	https://www.cvh.ac.cn/spms/detail.php?id=f0801e1e
691	Pueraria montana var. lobata	Qimuzhang Peak, Wuhua County, Meizhou City, Guangdong Province, China	115.365	23.8502	20170921	Zeng Xianfeng	ZXF32277	National Plant Specimen Resource Center	CZH CZH0027623 (cvh.ac.cn)
692	Pueraria montana var. lobata	Yezhuzhang Peak, Longchuan County, Heyuan City, Guangdong Province, China	115.379	24.7152	20161005	Lin Ying	ZXF22309	National Plant Specimen Resource Center	https://www.cvh.ac.cn/spms/detail.php?id=f4694da9
693	Pueraria montana var. lobata	Shimenzhao Village, Xinjian County, Jiangxi Province, China	115.418	28.117	19470705	Tan Ceming	13499	National Specimen Information Infrastructure	http://www.nsii.org.cn/2017/specimen.php?id=17237845
694	Pueraria montana var. lobata	Changping Valley, Yangzhou, Wuning County, Jiangxi Province, China	115.427	29.0824	19941022	Hu Qiming	941206	National Plant Specimen Resource Center	http://www.cvh.ac.cn/spms/detail.php?id=fea3822e
695	Pueraria montana var. lobata	Huangdi, Dukou Township, Anyuan County, Jiangxi Province, China	115.53	25.2913	19580615	Pan Jiahua	2648	National Plant Specimen Resource Center	https://www.cvh.ac.cn/spms/detail.php?id=fd03dc79
696	Pueraria montana var. lobata	Baihua Mountain, Beijing , China	115.611	39.8564	198407	Zeng Xianfeng	undefined	National Specimen Information Infrastructure	http://www.nsii.org.cn/2017/specimen.php?id=20567077
697	Pueraria montana var. lobata	Huacheng Town, Wuhua County, Meizhou City, Guangdong Province, China	115.621	24.0736	20161007	Yue Junsan et al.	ZXF22411	National Plant Specimen Resource Center	CZH CZH0014351 (cvh.ac.cn)
698	Pueraria montana var. lobata	Xunwu County, Jiangxi Province, China	115.656	24.97	19620812	Wei Zhaofen	1776	National Plant Specimen Resource Center	http://www.cvh.ac.cn/spms/detail.php?id=dd082c27
699	Pueraria montana var. lobata	Lufeng County, Guangdong Province, China	115.658	22.9236	19580813	Zeng Xianfeng	121243	National Plant Specimen Resource Center	https://www.cvh.ac.cn/spms/detail.php?id=fd03ad89
700	Pueraria montana var. lobata	Heshui Reservoir, Xingning City, Meizhou City, Guangdong Province, China	115.693	24.2754	20170923	Zeng Xianfeng	ZXF32514	National Plant Specimen Resource Center	https://www.cvh.ac.cn/spms/detail.php?id=fa538c55
701	Pueraria montana var. lobata	Qinglongyan, Xunwu County, Ganzhou City, Jiangxi Province, China	115.695	24.8093	20130330	Zeng Xianfeng	ZXF13277	National Plant Specimen Resource Center	https://www.cvh.ac.cn/spms/detail.php?id=f471e604
702	Pueraria montana var. lobata	Shenguang Mountain, Xingning City, Guangdong Province, China	115.713	24.1013	20161006	Tan Ceming and Zhu Dahai	ZXF22034	National Plant Specimen Resource Center	CZH CZH0013998 (cvh.ac.cn)
703	Pueraria montana var. lobata	Minshan Mountain, Jiujiang County, Jiangxi Province, China	115.72	29.5821	19950919	Yang Xiangxue	95731	National Plant Specimen Resource Center	JJF 00016287 (cvh.ac.cn)
704	Pueraria montana var. lobata	Cuian Temple Side, Xishan Town, Xinjian County, Jiangxi Province, China	115.737	28.7319	19480926	Tan Ceming	10654	National Plant Specimen Resource Center	https://www.cvh.ac.cn/spms/detail.php?id=f4a36c8f
705	Pueraria montana var. lobata	Sunjialong, Minshan Mountain, Jiujiang County, Jiangxi Province, China	115.754	29.5353	19950919	Wei Zhaofen	95731	National Plant Specimen Resource Center	http://www.cvh.ac.cn/spms/detail.php?id=f3b58406
706	Pueraria montana var. lobata	Bawan Township, Lufeng County, Guangdong Province, China	115.759	23.0417	19580818	Zou Yuan and Tan Zemin	121307	National Plant Specimen Resource Center	https://www.cvh.ac.cn/spms/detail.php?id=fd03d020
707	Pueraria montana var. lobata	Hongjiajing Team, Minshan Forest Farm, Jiujiang County, Jiangxi Province, China	115.774	29.5465	19820825	Tan Ceming and Yi Guihua	82137	National Plant Specimen Resource Center	JJF 00016290 (cvh.ac.cn)
708	Pueraria montana var. lobata	Chengmen Copper Mine, Jiujiang County, Jiangxi Province, China	115.808	29.6891	20090813	None	9875	National Plant Specimen Resource Center	SZG SZG00025033 (cvh.ac.cn)
709	Pueraria montana var. lobata	Huichang County, Jiangxi Province, China	115.816	25.5935	19580713	Yi Guihua and Tan Ceming	3499	National Plant Specimen Resource Center	https://www.cvh.ac.cn/spms/detail.php?id=fd03fd26
710	Pueraria montana var. lobata	Chengmen Copper Mine, Jiujiang County, Jiangxi Province, China	115.822	29.6922	20061004	Zeng Xianfeng	9875	National Plant Specimen Resource Center	JJF JJF00019654 (cvh.ac.cn)
711	Pueraria montana var. lobata	Liwangzhang Peak, Liangtian Township, Jiexi County, Jieyang City, Guangdong Province, China	115.823	23.6449	20170929	Tan Ceming	ZXF35877	National Plant Specimen Resource Center	https://www.cvh.ac.cn/spms/detail.php?id=1f872528
712	Pueraria montana var. lobata	Minshan Mountain, Jiujiang County, Jiangxi Province, China	115.831	29.5036	19950919	Li Xiuzhi et al.	95731	National Plant Specimen Resource Center	http://www.cvh.ac.cn/spms/detail.php?id=dd111b60
713	Pueraria montana var. lobata	Lenglengcaojialong, Shahe Town, Jiujiang County, Jiangxi Province, China	115.883	29.6056	20151203	Tan Ceming and Liu Libin	15121806	National Plant Specimen Resource Center	JJF JJF00019665 (cvh.ac.cn)
714	Pueraria montana var. lobata	Tongyuan, Lushan Mountain, Jiangxi Province, China	115.884	29.5121	19940918	Li Xuegen	94943	National Plant Specimen Resource Center	JJF 00016288 (cvh.ac.cn)
715	Pueraria montana var. lobata	Pingyuan County, Guangdong Province, China	115.898	24.5732	19580705	Tan Ceming and Dong Anmiao	202005	National Plant Specimen Resource Center	https://www.cvh.ac.cn/spms/detail.php?id=c0b99687
716	Pueraria montana var. lobata	Zhangjiashan, Datang Village, Jiujiang County, Jiangxi Province, China	115.9	29.4941	19990907	Zeng Xianfeng	99376	National Plant Specimen Resource Center	JJF 00016276 (cvh.ac.cn)
717	Pueraria montana var. lobata	Renju Town, Pingyuan County, Meizhou City, Guangdong Province, China	115.901	24.8146	20130903	Yi Guihua and Cai Ruyi	ZXF14336	National Plant Specimen Resource Center	https://www.cvh.ac.cn/spms/detail.php?id=f07f5ea6
718	Pueraria montana var. lobata	Wuwa, Lengleng Village, Shahe , Chaisang District, Jiujiang City, Jiangxi Province, China	115.905	29.5961	20180920	Yi Guihua	18091639	National Plant Specimen Resource Center	https://www.cvh.ac.cn/spms/detail.php?id=9c93d5c7
719	Pueraria montana var. lobata	Shimen, Shahe Town, Jiujiang City, Jiangxi Province, China	115.911	29.6021	20130925	Tan Ceming et al.	13430	National Plant Specimen Resource Center	JJF JJF00019660 (cvh.ac.cn)
720	Pueraria montana var. lobata	Zhangjiashan, Lushan Mountain, Jiujiang City, Jiangxi Province, China	115.911	29.4975	20101125	Yi Guihua and Chen Meiling	TanCM545	National Plant Specimen Resource Center	http://www.cvh.ac.cn/spms/detail.php?id=214f7079
721	Pueraria montana var. lobata	Shacheng Industrial Park, Chaisang District, Jiujiang City, Jiangxi Province, China	115.919	29.5961	20180910	Du Xiaolang	18091602	National Plant Specimen Resource Center	https://www.cvh.ac.cn/spms/detail.php?id=9c93d452
722	Pueraria montana var. lobata	Qianshan Reservoir, Xiushi Town, Fengcheng City, Jiangxi Province, China	115.924	27.9598	20191002	Yi Guihua	360981191002156LY	National Plant Specimen Resource Center	https://www.cvh.ac.cn/spms/detail.php?id=c5ef8d92
723	Pueraria montana var. lobata	Saiyang, Lianxi District, Lushan City, Jiangxi Province, China	115.94	29.5958	20160926	Tan Ceming and Yi Guihua	16092245	National Plant Specimen Resource Center	https://www.cvh.ac.cn/spms/detail.php?id=9c93d2d8
724	Pueraria montana var. lobata	Longgang Park, Jinzhai County, Anhui Province, China	115.942	31.7382	20180828	Zeng Xianfeng	18081403A	National Plant Specimen Resource Center	https://www.cvh.ac.cn/spms/detail.php?id=9c93e038
725	Pueraria montana var. lobata	Xiangsi Valley, Shangju Town, Pingyuan County, Meizhou City, Guangdong Province, China	115.944	24.8015	20171027	Tan Ceming et al.	ZXF33915	National Plant Specimen Resource Center	https://www.cvh.ac.cn/spms/detail.php?id=fa56df46
726	Pueraria montana var. lobata	Donglin Temple, Lushan Mountain, Jiangxi Province, China	115.956	29.6045	20161006	Mu Zejing et al.	16102453	National Plant Specimen Resource Center	https://www.cvh.ac.cn/spms/detail.php?id=9c93d392
727	Pueraria montana var. lobata	Shuangta Town, Saiyang Town, Lushan District, Jiangxi Province, China	115.959	29.6182	20140606	Nie Min-xiang	360402140606136LY	National Plant Specimen Resource Center	https://www.cvh.ac.cn/spms/detail.php?id=091b14ab
728	Pueraria montana var. lobata	Lushan Mountain, Jiujiang City, Jiangxi Province, China	115.968	29.5247	19920927	University Collection Team	92345	National Plant Specimen Resource Center	HITBC 0014056 (cvh.ac.cn)
729	Pueraria montana var. lobata	Yanqing District, Beijing Municipality, China	115.968	40.4558	19920816	Nie Min-xiang	BJTC035624	National Specimen Information Infrastructure	http://www.nsii.org.cn/2017/specimen.php?id=20517916
730	Pueraria montana var. lobata	Lulin, Lushan County, Jiangxi Province, China	115.979	29.5556	19920911	Zhang Daigui and Chen Gongxi	92243	National Plant Specimen Resource Center	http://www.cvh.ac.cn/spms/detail.php?id=fc6bafa8
731	Pueraria montana var. lobata	Anfu County, Jiangxi Province, China	115.981	26.6316	20141019	Tan Wenqun and Tan Wenxia	LXP-06-2599	National Specimen Information Infrastructure	http://www.nsii.org.cn/2017/specimen.php?id=17115844
732	Pueraria montana var. lobata	Hanpokou, Lushan Mountain, Lushan City, Jiangxi Province, China	115.993	29.5497	20191009	Tan Ceming and Yi Guihua	19102244	National Plant Specimen Resource Center	https://www.cvh.ac.cn/spms/detail.php?id=9c93d759
733	Pueraria montana var. lobata	Aixihu Forest Wetland Park, High-tech Zone, Nanchang City, Jiangxi Province, China	115.995	28.6971	20180908	Zeng Xianfeng	18091539	National Plant Specimen Resource Center	https://www.cvh.ac.cn/spms/detail.php?id=9c93dae6
734	Pueraria montana var. lobata	Baxiang Mountain Grand Canyon, Fengshun County, Meizhou City, Guangdong Province, China	116	23.7668	20180919	Tan Ceming et al.	ZXF39134	National Plant Specimen Resource Center	CZH CZH0034412 (cvh.ac.cn)
735	Pueraria montana var. lobata	Heiwa Area, Lushan Mountain, Jiangxi Province, China	116.001	29.5615	20010908	Zeng Xianfeng	1393	National Plant Specimen Resource Center	JJF 00016285 (cvh.ac.cn)
736	Pueraria montana var. lobata	Dayang Township, Jiexi County, Guangdong Province, China	116.005	23.623	20141120	Guan Kejian	ZXF16010	National Plant Specimen Resource Center	https://www.cvh.ac.cn/spms/detail.php?id=f45f73b3
737	Pueraria montana var. lobata	Qixian Temple, Lushan Mountain, Jiangxi Province, China	116.013	29.5237	19740828	Beijing Mentougou Census Team	74476	National Plant Specimen Resource Center	http://www.cvh.ac.cn/spms/detail.php?id=fea382b6
738	Pueraria montana var. lobata	Miaofeng Mountain, Mentougou District, Beijing Municipality, China	116.014	40.0723	20170802	None	47150	National Plant Specimen Resource Center	BNU 0043510 (cvh.ac.cn)
739	Pueraria montana var. lobata	Ningdu County, Ganzhou City, Jiangxi Province, China	116.015	26.476	19581019	H. Migo	5610	National Plant Specimen Resource Center	https://www.cvh.ac.cn/spms/detail.php?id=fd03d338
740	Pueraria montana var. lobata	Wucheng Town, Xinjian Township, Jiangxi Province, China	116.017	29.1858	19400901	Mu Zejing		National Plant Specimen Resource Center	https://www.cvh.ac.cn/spms/detail.php?id=dd082909
741	Pueraria montana var. lobata	Wanli Village, Xiushi Town, Fengcheng City, Jiangxi Province, China	116.017	27.9513	20191001	Lu Duanzheng	360981191001121LY	National Plant Specimen Resource Center	https://www.cvh.ac.cn/spms/detail.php?id=c5ee7946
742	Pueraria montana var. lobata	Miaofeng Mountain, Beijing Municipality, China	116.02	40.0623	19610610	Zhu Taiping and Liu Zhongfu	20573	National Plant Specimen Resource Center	BJFC BJFC00023641 (cvh.ac.cn)
743	Pueraria montana var. lobata	Dejiang County, Guizhou Province, China	116.026	25.5907	19590818	Tan Ceming et al.	2754	National Plant Specimen Resource Center	https://www.cvh.ac.cn/spms/detail.php?id=fd03b62b
744	Pueraria montana var. lobata	Zhangjiashan, Lushan District, Jiujiang City, Jiangxi Province, China	116.027	29.3344	20101125	Yi Guihua and Zhang Liping	TanCM545	National Specimen Information Infrastructure	http://www.nsii.org.cn/2017/specimen.php?id=20411344
745	Pueraria montana var. lobata	Mawei Waterfall, Lushan Mountain, Jiangxi Province, China	116.049	29.637	20100906	Mu Zejing et al.	10709	National Plant Specimen Resource Center	JJF JJF00019656 (cvh.ac.cn)
746	Pueraria montana var. lobata	Lushan District, Jiangxi Province, China	116.051	29.4545	20140606	Beijing Traditional Chinese Medicine Census Team	360402140606136LY	National Specimen Information Infrastructure	http://www.nsii.org.cn/2017/specimen.php?id=20547694
747	Pueraria montana var. lobata	Beida Room, Tuoli Commune, Fangshan County, Beijing, China	116.073	39.7416	19710818	Xu Renxin	Fang615	National Plant Specimen Resource Center	http://www.cvh.ac.cn/spms/detail.php?id=f09b9c14
748	Pueraria montana var. lobata	Yaoluoping Natural Reserve, Yuexi County, Anhui Province, China	116.086	30.9881	20020701	W.T. Tsang	0004	National Plant Specimen Resource Center	http://www.cvh.ac.cn/spms/detail.php?id=f3b58491
749	Pueraria montana var. lobata	Meixian District, Meizhou City, Guangdong Province, China	116.089	24.271	19320830	Hu Qiming	21479	National Plant Specimen Resource Center	http://www.cvh.ac.cn/spms/detail.php?id=c251f878
750	Pueraria montana var. lobata	Wangfang Township, Ningdu County, Jiangxi Province, China	116.13	26.1933	19581019	Zeng Xianfeng	5610	National Plant Specimen Resource Center	http://www.cvh.ac.cn/spms/detail.php?id=fea4960f
751	Pueraria montana var. lobata	Jiulongzhang Peak, Fengliang Town, Fengshun County, Meizhou City, Guangdong Province, China	116.135	24.0454	20171020	Tan Ceming	ZXF33565	National Plant Specimen Resource Center	https://www.cvh.ac.cn/spms/detail.php?id=fa560695
752	Pueraria montana var. lobata	Shashan, Duobao Township, Duchang County, Jiangxi Province, China	116.14	29.404	20101117	Liang Baohan	101171	National Plant Specimen Resource Center	JJF JJF00019657 (cvh.ac.cn)
753	Pueraria montana var. lobata	Pushang, Lianzhou County, Guangdong Province, China	116.159	23.4649	19420908	Tan Ceming and East China Flora Expedition Team	83314	National Plant Specimen Resource Center	https://www.cvh.ac.cn/spms/detail.php?id=1f8739ce
754	Pueraria montana var. lobata	Liangye Mountain, Yuncai Village, Chengxiang Township, Wuping County, Fujian Province, China	116.165	25.1662	20190908	Zeng Xianfeng	19091971	National Plant Specimen Resource Center	https://www.cvh.ac.cn/spms/detail.php?id=9c93e1aa
755	Pueraria montana var. lobata	Jiulongzhang Peak, Fengshun County, Meizhou City, Guangdong Province, China	116.184	24.0154	20160914	Duchang County Census Team	ZXF21555	National Plant Specimen Resource Center	https://www.cvh.ac.cn/spms/detail.php?id=f467ca10
756	Pueraria montana var. lobata	Duchang County, Jiangxi Province, China	116.199	29.2765	20130922	Zeng Xianfeng	360428130922138LY	National Specimen Information Infrastructure	http://www.nsii.org.cn/2017/specimen.php?id=20547675
757	Pueraria montana var. lobata	Beishanzhang Peak, Meijiang District, Meizhou City, Guangdong Province, China	116.2	24.1244	20180915	Li Qihe and Chen Ce	ZXF38735	National Plant Specimen Resource Center	https://www.cvh.ac.cn/spms/detail.php?id=1f8725c4
758	Pueraria montana var. lobata	Beidong Village, Dazhao Mountain, Meijiang District, Meizhou City, Guangdong Province, China	116.209	24.1043	20181006	Zeng Xianfeng	ZXF40293	National Plant Specimen Resource Center	CZH CZH0035561 (cvh.ac.cn)
759	Pueraria montana var. lobata	Dongpo District, Yihuang County, Jiangxi Province, China	116.243	27.5606	19590713	Herbarium	1616	National Plant Specimen Resource Center	http://www.cvh.ac.cn/spms/detail.php?id=fea3dc18
760	Pueraria montana var. lobata	Lower Changpingkou Area, Changping District, Beijing Municipality, China	116.248	40.3509	19560500	Duchang County Census Team	1361	National Plant Specimen Resource Center	http://www.cvh.ac.cn/spms/detail.php?id=fea4221c
761	Pueraria montana var. lobata	Qijiao Village, Wangdun Township, Duchang County, Jiangxi Province, China	116.251	29.3121	20130922	Zeng Xianfeng	360428130922032LY	National Plant Specimen Resource Center	https://www.cvh.ac.cn/spms/detail.php?id=091b77b7
762	Pueraria montana var. lobata	Jingshui Ancient Temple, Dalonghua Town, Fengshun County, Meizhou City, Guangdong Province, China	116.265	24.0605	20171021	Zeng Xianfeng	ZXF33610	National Plant Specimen Resource Center	https://www.cvh.ac.cn/spms/detail.php?id=fa5622d6
763	Pueraria montana var. lobata	Mingshanzhang Peak, Meijiang District, Meizhou City, Guangdong Province, China	116.319	24.243	20181106	Zeng Xianfeng	ZXF42211	National Plant Specimen Resource Center	https://www.cvh.ac.cn/spms/detail.php?id=1f87283f
764	Pueraria montana var. lobata	Taitai Mountain, Dalonghua Town, Fengshun County, Meizhou City, Guangdong Province, China	116.325	24.0647	20171022	Hu Qiming	ZXF33715	National Plant Specimen Resource Center	https://www.cvh.ac.cn/spms/detail.php?id=fa566383
765	Pueraria montana var. lobata	Guangchang County, Jiangxi Province, China	116.344	26.849	19580928	Hu Qiming	5285	National Plant Specimen Resource Center	http://www.cvh.ac.cn/spms/detail.php?id=fd0430eb
766	Pueraria montana var. lobata	Shicheng County, Jiangxi Province, China	116.347	26.3195	19580824	Zeng Xianfeng	4645	National Plant Specimen Resource Center	http://www.cvh.ac.cn/spms/detail.php?id=fd03cb27
767	Pueraria montana var. lobata	Tongguzhang Peak, Fengshun County, Meizhou City, Guangdong Province, China	116.351	24.1753	20171029	Hu Qiming	ZXF34106	National Plant Specimen Resource Center	CZH CZH0029388 (cvh.ac.cn)
768	Pueraria montana var. lobata	Changting County, Fujian Province, China	116.362	25.8423	19580719	Zeng Xianfeng	3692	National Plant Specimen Resource Center	http://www.cvh.ac.cn/spms/detail.php?id=fea46603
769	Pueraria montana var. lobata	Tongluozhang Peak, Fengshun County, Meizhou City, Guangdong Province, China	116.362	24.1785	20070707	Duchang County Census Team	ZXF5748	National Plant Specimen Resource Center	https://www.cvh.ac.cn/spms/detail.php?id=f0719805
770	Pueraria montana var. lobata	Pingfeng Village, Yangfeng Township, Duch	116.365	29.3207	20130922	Zeng Xianfeng	360428130922138LY	National Plant Specimen Resource Center	https://www.cvh.ac.cn/spms/detail.php?id=091b002a
771	Pueraria montana var. lobata	Shuangkeng Provincial Nature Reserve, Sangpu Mountain, Jiedong County, Jieyang City, Guangdong Province, China	116.367	23.7027	20190923	Changping Team	ZXF52377	National Plant Specimen Resource Center	https://www.cvh.ac.cn/spms/detail.php?id=c2d2d125
772	Pueraria montana var. lobata	Baihe Village, Xingshou Town, Changping District, Beijing Municipality, China	116.402	40.3335	20000811	Deng Xiangkun	0097	National Plant Specimen Resource Center	http://www.cvh.ac.cn/spms/detail.php?id=e804b510
773	Pueraria montana var. lobata	Shimenlou Town, Jiangxi Province, China	116.41	29.2673	19360900	Zeng Xianfeng	10	National Plant Specimen Resource Center	http://www.cvh.ac.cn/spms/detail.php?id=fea3fd01
774	Pueraria montana var. lobata	Yinna Mountain, Meixian District, Meizhou City, Guangdong Province, China	116.426	24.0687	20171007	Zeng Xianfeng	ZXF33041	National Plant Specimen Resource Center	https://www.cvh.ac.cn/spms/detail.php?id=fa54c561
775	Pueraria montana var. lobata	Qingshan Village, Xilu Town, Chaoyang District, Shantou City, Guangdong Province, China	116.453	23.4035	20170928	Zeng Xianfeng	ZXF35848	National Specimen Information Infrastructure	http://www.nsii.org.cn/2017/specimen.php?id=20014105
776	Pueraria montana var. lobata	Qingshan Village, Xilu Town, Chaoyang District, Shantou City, Guangdong Province, China	116.456	23.4011	20170928	Yue Junsan et al.	ZXF35848	National Plant Specimen Resource Center	CZH CZH0031129 (cvh.ac.cn)
777	Pueraria montana var. lobata	Tangfang Commune, Guangchang County, Jiangxi Province, China	116.495	26.6249	19621006	Zeng Xianfeng	2179	National Plant Specimen Resource Center	https://www.cvh.ac.cn/spms/detail.php?id=fd03f78f
778	Pueraria montana var. lobata	Wangshou Mountain, Meixian District, Meizhou City, Guangdong Province, China	116.503	24.7093	20171008	Zeng Xianfeng	ZXF33130	National Plant Specimen Resource Center	https://www.cvh.ac.cn/spms/detail.php?id=fa54fcb1
779	Pueraria montana var. lobata	Wangshou Mountain, Hongshan Town, Yongding District, Longyan City, Fujian Province, China	116.527	24.7496	20161015	Poyang County Census Team	ZXF22784	National Plant Specimen Resource Center	https://www.cvh.ac.cn/spms/detail.php?id=f46a6bf7
780	Pueraria montana var. lobata	Lianhu Township, Poyang County, Jiangxi Province, China	116.554	28.9998	20131029	Xie Zhongwen	361128131029075LY	National Plant Specimen Resource Center	https://www.cvh.ac.cn/spms/detail.php?id=091b9706
781	Pueraria montana var. lobata	Wanfo Mountain, Shucheng County, Anhui Province, China	116.577	31.0926	19970825	Li Enxiang et al.	97231	National Plant Specimen Resource Center	http://www.cvh.ac.cn/spms/detail.php?id=fea46c03
782	Pueraria montana var. lobata	Taohong Ridge, Pengze County, Jiangxi Province, China	116.581	29.8858	20150718	East China Workstation Colleagues	15070838	National Plant Specimen Resource Center	JXU JXU0007860 (cvh.ac.cn)
783	Pueraria montana var. lobata	Xiaotian Town, Shucheng County, Anhui Province, China	116.6	31.1975	19511002	Ge Xuejun	4224	National Plant Specimen Resource Center	http://www.cvh.ac.cn/spms/detail.php?id=089e640d
784	Pueraria montana var. lobata	Dongxiang County, Jiangxi Province, China	116.608	28.2545	20021010	Zeng Xianfeng		National Plant Specimen Resource Center	http://www.cvh.ac.cn/spms/detail.php?id=c252b0fb
785	Pueraria montana var. lobata	Fenghuang Mountain, Chao'an District, Chaozhou City, Guangdong Province, China	116.656	23.9596	20061230	Zeng Xianfeng	ZXF3578	National Plant Specimen Resource Center	https://www.cvh.ac.cn/spms/detail.php?id=f06e6d94
786	Pueraria montana var. lobata	Phoenix Islet, Xiangqiao District, Chaozhou City, Guangdong Province, China	116.658	23.6574	20141006	Zeng Xianfeng	ZXF15676	National Plant Specimen Resource Center	https://www.cvh.ac.cn/spms/detail.php?id=f45f658b
787	Pueraria montana var. lobata	Wenci Subdistrict, Chao'an District, Chaozhou City, Guangdong Province, China	116.673	23.7589	38980	Li Xuegen	ZXF02219	National Plant Specimen Resource Center	CZH CZH0000796 (cvh.ac.cn)
788	Pueraria montana var. lobata	Pucheng Town, Dabu County, Guangdong Province, China	116.704	24.3585	19580830	Poyang County Census Team	202794	National Plant Specimen Resource Center	http://www.cvh.ac.cn/spms/detail.php?id=c254b9f7
789	Pueraria montana var. lobata	Poyang County, Jiangxi Province, China	116.711	29.0114	20131029	Zeng Xianfeng	361128131029075LY	National Specimen Information Infrastructure	http://www.nsii.org.cn/2017/specimen.php?id=20547818
790	Pueraria montana var. lobata	Chenghai District, Shantou City, Guangdong Province, China	116.762	23.4723	20110925	Li Xuegen	ZXF11627	National Plant Specimen Resource Center	https://www.cvh.ac.cn/spms/detail.php?id=f07b4b3f
791	Pueraria montana var. lobata	Qilixi River, Xishang Community, Pucheng Town, Dabu County, Guangdong Province, China	116.774	24.6534	19580830	Wang Xuewen et al.	202794	National Plant Specimen Resource Center	https://www.cvh.ac.cn/spms/detail.php?id=c0b99a3a
792	Pueraria montana var. lobata	Fengxi Forest Farm, Dabu County, Guangdong Province, China	116.794	24.6513	19820820	Deng Liang	274	National Plant Specimen Resource Center	http://www.cvh.ac.cn/spms/detail.php?id=c252b602
793	Pueraria montana var. lobata	Yanshang Township, Dabu County, Guangdong Province, China	116.819	24.4418	19570624	Zeng Xianfeng	5402	National Plant Specimen Resource Center	http://www.cvh.ac.cn/spms/detail.php?id=c253338f
794	Pueraria montana var. lobata	Jiangshan Village, Xinluo District, Longyan City, Fujian Province, China	117.002	25.1985	20181003	Zeng Xianfeng	ZXF40017	National Plant Specimen Resource Center	CZH CZH0035285 (cvh.ac.cn)
795	Pueraria montana var. lobata	Jiangshan Village, Xinluo District, Longyan City, Fujian Province, China	117.013	25.1097	20181003		ZXF40017	National Specimen Information Infrastructure	http://www.nsii.org.cn/2017/specimen.php?id=20018261
796	Pueraria montana var. lobata	Longyan County, Fujian Province, China	117.023	25.0812	19600926		2282	National Plant Specimen Resource Center	FJIDC FJIDC008264 (cvh.ac.cn)
797	Pueraria montana var. lobata	Chenguan Subdistrict,Chong'an County, Fujian Province, China	117.047	23.9827	19801024	Wuyi Expedition Team	802039	National Specimen Information Infrastructure	http://www.nsii.org.cn/2017/specimen.php?id=20325019
798	Pueraria montana var. lobata	Xishan Temple, Raoping County, Chaozhou City, Guangdong Province, China	117.083	23.6516	20161012	Zeng Xianfeng	ZXF22548	National Plant Specimen Resource Center	https://www.cvh.ac.cn/spms/detail.php?id=f469def9
799	Pueraria montana var. lobata	Liangheling Mountain, Huayuan Township, Dongzhi County, Anhui Province, China	117.088	30.2172	20060818	Liu Miao et al.	A150003	National Plant Specimen Resource Center	http://www.cvh.ac.cn/spms/detail.php?id=eaafa916
800	Pueraria montana var. lobata	Daqin Mountain, Pinghe County, Zhangzhou City, Fujian Province, China	117.109	24.2082	20171105	Zeng Xianfeng	ZXF34430	National Plant Specimen Resource Center	CZH CZH0029710 (cvh.ac.cn)
801	Pueraria montana var. lobata	Linglong Valley, Pinghe County, Zhangzhou City, Fujian Province, China	117.146	24.1931	20191002	Zeng Xianfeng	ZXF52600	National Plant Specimen Resource Center	https://www.cvh.ac.cn/spms/detail.php?id=c2e66cd2
802	Pueraria montana var. lobata	Lingtong Mountain, Daxi Town, Pinghe County, Zhangzhou City, Fujian Province, China	117.153	24.1613	20171104	Zeng Xianfeng	ZXF34342	National Plant Specimen Resource Center	https://www.cvh.ac.cn/spms/detail.php?id=fa57e10f
803	Pueraria montana var. lobata	Jinshui Village, Wushan Mountain, Zhao'an County, Zhangzhou City, Fujian Province, China	117.154	23.9292	20181019	Zeng Xianfeng	ZXF41117	National Plant Specimen Resource Center	https://www.cvh.ac.cn/spms/detail.php?id=1f87279c
804	Pueraria montana var. lobata	Zhenchang River, Fuliang County, Jingdezhen City, Jiangxi Province, China	117.158	29.3378	20190926	Yi Guihua and Tan Wenqun	19092107	National Plant Specimen Resource Center	https://www.cvh.ac.cn/spms/detail.php?id=9c93d81b
805	Pueraria montana var. lobata	Wushan Mountain, Zhao'an County, Fujian Province, China	117.17	23.7099	20160924	Zeng Xianfeng	ZXF21918	National Plant Specimen Resource Center	CZH CZH0013887 (cvh.ac.cn)
806	Pueraria montana var. lobata	Vicinity of Taining Commune, Fujian Province, China	117.183	26.904	19790616	Li Mingsheng	661	National Plant Specimen Resource Center	http://www.cvh.ac.cn/spms/detail.php?id=c2543537
807	Pueraria montana var. lobata	Nantianmen Forest Area, Dajue Mountain, Zixi County, Fuzhou City, Jiangjiang Province, China	117.189	27.698	20160600	Fu Chao	F345	National Plant Specimen Resource Center	https://www.cvh.ac.cn/spms/detail.php?id=51cd58ce
808	Pueraria montana var. lobata	Wushan Mountain, Yunxiao County, Zhangzhou City, Fujian Province, China	117.192	23.9222	20171001	Zeng Xianfeng	ZXF32663	National Plant Specimen Resource Center	https://www.cvh.ac.cn/spms/detail.php?id=fa53e165
809	Pueraria montana var. lobata	Xishan Temple, Kengkou Village, Chuanchang Town, Nanjing County, Fujian Province, China	117.239	24.625	20181017	Zeng Xianfeng	ZXF40939	National Specimen Information Infrastructure	http://www.nsii.org.cn/2017/specimen.php?id=20019181
810	Pueraria montana var. lobata	Tiantai Mountain, Zhangping City, Longyan City, Fujian Province, China	117.299	25.7393	20190802	Zeng Xianfeng	ZXF51509	National Plant Specimen Resource Center	https://www.cvh.ac.cn/spms/detail.php?id=c279785b
811	Pueraria montana var. lobata	Liantian Mountain Skyscraper Ridge, Zaogou Village, Zhangzhuang Town, Zhoucheng City, Shandong Province, China	117.314	35.2991	20121002	Hou Yuantong et al.	12010754	National Plant Specimen Resource Center	QFNU QFNU0002956 (cvh.ac.cn)
812	Pueraria montana var. lobata	Xiaolinglong Scenic Spot, Guangze County, Fujian Province, China	117.315	27.54	19800929	Wuyi Expedition Team	801371	National Specimen Information Infrastructure	http://www.nsii.org.cn/2017/specimen.php?id=20325043
813	Pueraria montana var. lobata	Jiangjun Mountain, Yunxiao County, Fujian Province, China	117.326	23.9554	20171014	Zeng Xianfeng	ZXF33441	National Plant Specimen Resource Center	https://www.cvh.ac.cn/spms/detail.php?id=fa55b960
814	Pueraria montana var. lobata	Guangze County, Fujian Province, China	117.329	27.5442	19800929	Wuyi Expedition Team	801371	National Plant Specimen Resource Center	FJIDC FJIDC008220 (cvh.ac.cn)
815	Pueraria montana var. lobata	Nanjing County, Fujian Province, China	117.352	24.5178	20070626	Li Wenxiu and Liu Bilian	6034	National Specimen Information Infrastructure	http://www.nsii.org.cn/2017/specimen.php?id=19692872
816	Pueraria montana var. lobata	Nanjing County, Fujian Province, China	117.365	24.5235	19790925	He Huizhen	229	National Plant Specimen Resource Center	http://www.cvh.ac.cn/spms/detail.php?id=c2550132
817	Pueraria montana var. lobata	Zijing Mountain, Nanjing County, Zhangzhou City, Fujian Province, China	117.376	24.4873	20161101	Zeng Xianfeng	ZXF23282	National Plant Specimen Resource Center	https://www.cvh.ac.cn/spms/detail.php?id=f46b976e
818	Pueraria montana var. lobata	Below Baita Temple, Panshan Mountain, Ji County, Tianjin Municipality, China	117.41	40.0479	19640812		17340	National Plant Specimen Resource Center	BNU 0017406 (cvh.ac.cn)
819	Pueraria montana var. lobata	Wenfeng Township, Pinghe County, Fujian Province, China	117.411	24.4132	19850828	Chen Hengbin	802	National Plant Specimen Resource Center	FJSI FJSI028641 (cvh.ac.cn)
820	Pueraria montana var. lobata	Houzi Mountain, Guangze County, Fujian Province, China	117.443	27.5794	20171102	Hou Xueliang and Zhang Ruopeng	91180	National Plant Specimen Resource Center	https://www.cvh.ac.cn/spms/detail.php?id=f9c8ffda
821	Pueraria montana var. lobata	Yinma Spring Western Hill, Shilai Town, Xintai City, Shandong Province, China	117.452	35.7636	20060827	Guo Chengyong	20061-385-4	National Plant Specimen Resource Center	http://www.cvh.ac.cn/spms/detail.php?id=e8c31d5d
822	Pueraria montana var. lobata	Taiji Peak, Pinghe County, Zhangzhou City, Fujian Province, China	117.464	24.2806	20160812	Zeng Xianfeng	ZXF21039	National Plant Specimen Resource Center	https://www.cvh.ac.cn/spms/detail.php?id=f466b130
823	Pueraria montana var. lobata	Wuyi Mountain, Jiangxi Province, China	117.49	27.9462	19600722	None	5461	National Plant Specimen Resource Center	https://www.cvh.ac.cn/spms/detail.php?id=f4a39850
824	Pueraria montana var. lobata	Laohuzhai,She Ethnic Village, Wuyishan Nature Reserve, Jiangxi Province, China	117.501	28.0253	20170716	Fang Yi et al.	Fang17084	National Plant Specimen Resource Center	https://www.cvh.ac.cn/spms/detail.php?id=9c93dd29
825	Pueraria montana var. lobata	Hua'an County, Fujian Province, China	117.529	25.0074	19850912	Chen Hengbin	960	National Plant Specimen Resource Center	FJSI 014936 (cvh.ac.cn)
826	Pueraria montana var. lobata	Xishui Farm, Ji County, Tianjin Municipality, China	117.538	40.1424	19830721	82nd Grade Students	63	National Plant Specimen Resource Center	NKU NK 013538 (cvh.ac.cn)
827	Pueraria montana var. lobata	Guniujiang Mountain, Penglong Township, Qimen County, Anhui Province, China	117.538	30.051	20060813	Liu Miao et al.	A140063	National Plant Specimen Resource Center	https://www.cvh.ac.cn/spms/detail.php?id=78a7a7aa
828	Pueraria montana var. lobata	Liuliping, Gualanyu Township, Xinglong County, Hebei Province, China	117.554	40.3266	20130819	Group 4	130822130819021LY	National Plant Specimen Resource Center	http://www.cvh.ac.cn/spms/detail.php?id=f6bb5b61
829	Pueraria montana var. lobata	Anzi Temple, Mengshan Dawoo Scenic Area, Pingyi County, Linyi City, Shandong Province, China	117.554	36.2255	20151027	Xin Xiaowei and Zhang Shiyao	Lilan837	National Plant Specimen Resource Center	https://www.cvh.ac.cn/spms/detail.php?id=9bdf6789
830	Pueraria montana var. lobata	Baimajian Mountain, Leishan County, Anhui Province, China	117.575	31.7207	20050619	Liu Miao et al.	A50093	National Plant Specimen Resource Center	HITBC 0014084 (cvh.ac.cn)
831	Pueraria montana var. lobata	Stone City, Cheng Village, Dazhangshan Township, Wuyuan County, Jiangxi Province, China	117.6	29.4651	20150910	Tan Ceming et al.	15091172	National Plant Specimen Resource Center	JJF JJF00019662 (cvh.ac.cn)
832	Pueraria montana var. lobata	Huangzhulou Commune, Huangkeng Township, Jianyang District, Nanping City, Fujian Province, China	117.6	27.6013	19800907	Botanical Expedition Team	1859	National Plant Specimen Resource Center	http://www.cvh.ac.cn/spms/detail.php?id=c2522704
833	Pueraria montana var. lobata	Tanbu Town, Dexing City, Jiangxi Province, China	117.642	29.0096	20131103	Dexing City Census Team	361181131103221LY	National Plant Specimen Resource Center	https://www.cvh.ac.cn/spms/detail.php?id=091b8a71
834	Pueraria montana var. lobata	Yunshan Village, Xiandu Township, Hua'an County, Fujian Province, China	117.645	25.0727	19850912	Chen Hengbin	960	National Specimen Information Infrastructure	http://www.nsii.org.cn/2017/specimen.php?id=19609462
835	Pueraria montana var. lobata	Eastern Mausoleum, Hebei Province, China	117.656	40.1901	19360809	Jin Defu	00826	National Plant Specimen Resource Center	http://www.cvh.ac.cn/spms/detail.php?id=fea41d5e
836	Pueraria montana var. lobata	Sanggang Station, Wuyishan Nature Reserve, Fujian Province, China	117.69	27.7537	19820916	Wang Xiqu	82201	National Plant Specimen Resource Center	http://www.cvh.ac.cn/spms/detail.php?id=dd0fdde2
837	Pueraria montana var. lobata	Xujiachang, Yang Village, Gexian Town, Qianshan District, Shangrao City, Jiangxi Province, China	117.713	28.1394	19830901	X.Q. Huang	00050	National Plant Specimen Resource Center	https://www.cvh.ac.cn/spms/detail.php?id=508e9e41
838	Pueraria montana var. lobata	Yanshan County, Shangrao City, Jiangxi Province, China	117.715	28.3225	19961214	Tan Ceming	9612021	National Plant Specimen Resource Center	http://www.cvh.ac.cn/spms/detail.php?id=c254a931
839	Pueraria montana var. lobata	Ye Family Farm, Wuyishan Nature Reserve, Jiangxi Province, China	117.742	27.8485	20170812	Xi Ya et al.	Tan17683	National Plant Specimen Resource Center	https://www.cvh.ac.cn/spms/detail.php?id=9c93deb1
840	Pueraria montana var. lobata	Baiyun Mountain, Zhouping County, Shandong Province, China	117.766	36.7627	20180805	Lan Jianlin	201808053-1	National Plant Specimen Resource Center	http://www.nsii.org.cn/2017/specimen.php?id=19718849
841	Pueraria montana var. lobata	Yang Hill, Qibing Township, Shitai County, Anhui Province, China	117.771	30.3092	20060825	Liu Miao et al.	A160053	National Plant Specimen Resource Center	https://www.cvh.ac.cn/spms/detail.php?id=78a6beba
842	Pueraria montana var. lobata	Hongmao Cave Mountain Valley, Baisha Li Autonomous County, Hainan Province, China	117.784	26.6429	19360424	Liu Xinqi	26472	National Plant Specimen Resource Center	http://www.cvh.ac.cn/spms/detail.php?id=c25447d0
843	Pueraria montana var. lobata	East Cliff Temple Mountain, Jiuhua Mountain, Chizhou City, Anhui Province, China	117.8	30.4884	19511015	East China Workstation Staff	5839	National Plant Specimen Resource Center	http://www.cvh.ac.cn/spms/detail.php?id=fea404f7
844	Pueraria montana var. lobata	Tianzhu Mountain Scenic Area, Haicang District, Xiamen City, Fujian Province, China	117.913	24.603	20181010	Zeng Xianfeng	ZXF40425	National Plant Specimen Resource Center	CZH CZH0035693 (cvh.ac.cn)
845	Pueraria montana var. lobata	Shangrao County, Jiangxi Province, China	117.949	28.4594	19580910	Lai Shukun and Nie Minxiang	4842	National Plant Specimen Resource Center	https://www.cvh.ac.cn/spms/detail.php?id=fd03590b
846	Pueraria montana var. lobata	Wuyi Mountain (Fujian Section), Fujian Province, China	117.955	27.6598	19840920	Zou Huiyu et al.	20316	National Plant Specimen Resource Center	CSFI CSFI015916 (cvh.ac.cn)
847	Pueraria montana var. lobata	Yun'gang Highway Side, Wuyi Mountain, Fujian Province, China	117.963	27.6681	19800718	Wuyishan Expedition Team	80--0065	National Plant Specimen Resource Center	https://www.cvh.ac.cn/spms/detail.php?id=bfc3d599
848	Pueraria montana var. lobata	Xiyuan Village, Huaqi Township, Dexing City, Jiangxi Province, China	117.964	28.4578	20130913	Dexing City Census Team	361181130913007LY	National Specimen Information Infrastructure	http://www.nsii.org.cn/2017/specimen.php?id=20547797
849	Pueraria montana var. lobata	Mengshan Mountain, Shandong Province, China	117.981	35.5658	19590721	Zhou Taiyan et al.	6058	National Plant Specimen Resource Center	http://www.cvh.ac.cn/spms/detail.php?id=fea3a32e
850	Pueraria montana var. lobata	Shuilancun Village, Huangyu Township, Yushan County, Jiangxi Province, China	117.993	28.8134	20131025	Yushan County Census Team	361123131025047LY	National Specimen Information Infrastructure	http://www.nsii.org.cn/2017/specimen.php?id=20547773
851	Pueraria montana var. lobata	Shuigecun Village, Huangyu Township, Yushan County, Jiangxi Province, China	118.002	28.8204	20131025	Yushan County Census Team	361123131025047LY	National Plant Specimen Resource Center	https://www.cvh.ac.cn/spms/detail.php?id=091b6685
852	Pueraria montana var. lobata	Tashan Forest Farm, Fei County, Shandong Province, China	118.044	35.4376	20110724	Hou Yuantong	201107058-2	National Plant Specimen Resource Center	QFNU QFNU0008825 (cvh.ac.cn)
853	Pueraria montana var. lobata	Jianyang County, Nanping City, Fujian Province, China	118.115	27.3351	19800907	Wuyi Team	1859	National Plant Specimen Resource Center	FJSI 014925 (cvh.ac.cn)
854	Pueraria montana var. lobata	Suzhuang Village, Kaihua County, Zhejiang Province, China	118.131	29.1798	19590522	Anonymous	26047	National Plant Specimen Resource Center	HHBG HZ020590 (cvh.ac.cn)
855	Pueraria montana var. lobata	Mangdang Mountain, Fujian Province, China	118.135	26.699	19971209	He Guosheng	8076	National Plant Specimen Resource Center	http://www.cvh.ac.cn/spms/detail.php?id=c25410a5
856	Pueraria montana var. lobata	Dalipingzi Area, Hebei Province, China	118.157	39.6384	19511004	Wang Wencai	2811	National Plant Specimen Resource Center	http://www.cvh.ac.cn/spms/detail.php?id=fea424c6
857	Pueraria montana var. lobata	Monkey Valley, Mount Huangshan Scenic Area, Huangshan City, Anhui Province, China	118.165	30.0763	20180827	Tan Ceming and Yi Guihua	18081340	National Plant Specimen Resource Center	https://www.cvh.ac.cn/spms/detail.php?id=9c93df84
858	Pueraria montana var. lobata	Mount Huangshan, Anhui Province, China	118.168	30.1304	19730728	Zhou Gensheng et al.	48	National Plant Specimen Resource Center	http://www.cvh.ac.cn/spms/detail.php?id=fea46af0
859	Pueraria montana var. lobata	Youxi County, Fujian Province, China	118.186	26.1731	19600819	Undefined	329	National Specimen Information Infrastructure	http://www.nsii.org.cn/2017/specimen.php?id=20324930
860	Pueraria montana var. lobata	Baizhang Cliff, Yongchun County, Quanzhou City, Fujian Province, China	118.191	25.3636	20190917	Zeng Xianfeng	ZXF52140	National Plant Specimen Resource Center	https://www.cvh.ac.cn/spms/detail.php?id=c2bd2db9
861	Pueraria montana var. lobata	Wucheng Town, Xiuning County, Anhui Province, China	118.192	29.608	19600819		37	National Plant Specimen Resource Center	http://www.cvh.ac.cn/spms/detail.php?id=dd0825ec
862	Pueraria montana var. lobata	Xiuning County, Anhui Province, China	118.196	29.7923	19871026	K. Yao	11290	National Plant Specimen Resource Center	http://www.cvh.ac.cn/spms/detail.php?id=dd0f89d8
863	Pueraria montana var. lobata	Yangpai, Heqiao Town, Xuyi County, Jiangsu Province, China	118.386	32.9094	19561016	Yuan Changqi et al.	2620	National Plant Specimen Resource Center	http://www.cvh.ac.cn/spms/detail.php?id=dcead7a6
864	Pueraria montana var. lobata	Xuyi County, Jiangsu Province, China	118.546	33.0192	19561016	Yuan Changqi et al.	2620	National Plant Specimen Resource Center	http://www.cvh.ac.cn/spms/detail.php?id=dceab7ad
865	Pueraria montana var. lobata	Baima Mountain, Wulong County, Chongqing Municipality, China	118.595	28.8748	19750720	Liu Zhengyu	757	National Plant Specimen Resource Center	IMC IMC0077233 (cvh.ac.cn)
866	Pueraria montana var. lobata	Songxi County, Fujian Province, China	118.781	27.5293	19600820		4240	National Plant Specimen Resource Center	FJIDC FJIDC007973 (cvh.ac.cn)
867	Pueraria montana var. lobata	Zhanlu Mountain, Songxi County, Fujian Province, China	118.826	27.4593	19970901	He Guosheng	7954	National Plant Specimen Resource Center	http://www.cvh.ac.cn/spms/detail.php?id=c2541145
868	Pueraria montana var. lobata	Purple Mountain (Zijin Shan), Nanjing City, Jiangsu Province, China	118.86	32.0761	19510810	Liu Fangxun	1176	National Plant Specimen Resource Center	http://www.cvh.ac.cn/spms/detail.php?id=dceab497
869	Pueraria montana var. lobata	Babaoshan Mountain, Yegao, Qishe Village, Badu Township, Longquan County, Zhejiang Province, China	118.944	27.9833	19601004	Wang Tieseng et al.	5239	National Plant Specimen Resource Center	http://www.cvh.ac.cn/spms/detail.php?id=dd0824ad
870	Pueraria montana var. lobata	Shunxi, Lin'an District, Hangzhou City, Zhejiang Province, China	118.946	30.0622	19830913	None	57	National Plant Specimen Resource Center	FJSI 014933 (cvh.ac.cn)
871	Pueraria montana var. lobata	Fengyin Mountain, Longquan City, Zhejiang Province, China	119.003	27.9845	19581023	Anonymous	22379	National Plant Specimen Resource Center	HHBG HZ020624 (cvh.ac.cn)
872	Pueraria montana var. lobata	Qinglong Mountain, Jiangning District, Nanjing City, Jiangsu Province, China	119.065	32.1689	20120720	Xiong Yuning et al.	5446	National Plant Specimen Resource Center	http://www.cvh.ac.cn/spms/detail.php?id=ed4610c9
873	Pueraria montana var. lobata	Qingyuan, Hangzhou City, Zhejiang Province, China	119.07	27.6262	19580000	Zhang Shaoyao	3408	National Plant Specimen Resource Center	https://www.cvh.ac.cn/spms/detail.php?id=fd03f16c
874	Pueraria montana var. lobata	Yaodang, Yaxi Town, Gaochun District, Nanjing City, Jiangsu Province, China	119.087	31.3871	20110422	Xiong Yuning et al.	1428	National Plant Specimen Resource Center	http://www.cvh.ac.cn/spms/detail.php?id=ed4c2314
875	Pueraria montana var. lobata	Baohua Mountain, Jurong City, Zhenjiang City, Jiangsu Province, China	119.094	32.1356	20170831	2016 Graduate Students	110	National Plant Specimen Resource Center	https://www.cvh.ac.cn/spms/detail.php?id=786f26b4
876	Pueraria montana var. lobata	Yuantong Temple, Luoyuan County, Fuzhou City, Fujian Province, China	119.142	26.0674	42276	Zeng Xianfeng	ZXF17606	National Plant Specimen Resource Center	CZH CZH0009955 (cvh.ac.cn)
877	Pueraria montana var. lobata	Shipengshan Scenic Area, Haizhou District, Lianyungang City, Jiangsu Province, China	119.157	34.5671	20110819	Xu Zenglai and Wu Baocheng	651	National Plant Specimen Resource Center	http://www.cvh.ac.cn/spms/detail.php?id=ed4c23b1
878	Pueraria montana var. lobata	Guanpu, Longquan City, Zhejiang Province, China	119.182	27.9438	19580813	Shan Renhua	5675	National Plant Specimen Resource Center	https://www.cvh.ac.cn/spms/detail.php?id=fd03c27e
879	Pueraria montana var. lobata	Fengyang Mountain, Longquan City, Zhejiang Province, China	119.216	27.9393	19591111	Zhang Shaoyao	47396	National Plant Specimen Resource Center	HHBG HZ020600 (cvh.ac.cn)
880	Pueraria montana var. lobata	Yuntai Mountain, Lianyungang City, Jiangsu Province, China	119.234	34.6057	20061027	2005 Grade	05-071	National Plant Specimen Resource Center	http://www.cvh.ac.cn/spms/detail.php?id=ed4c20a0
881	Pueraria montana var. lobata	Huaguo Mountain, Lianyungang City, Jiangsu Province, China	119.282	34.6517	2007.9.3	Li Faqi	245	National Plant Specimen Resource Center	HENU 1007083 (cvh.ac.cn)
882	Pueraria montana var. lobata	Suichang County, Zhejiang Province, China	119.282	28.5985	20180412	Qi Zhechen et al.	ZSTU01726	National Specimen Information Infrastructure	http://www.nsii.org.cn/2017/specimen.php?id=20465873
883	Pueraria montana var. lobata	Wawu Mountain, Jurong City, Jiangsu Province, China	119.289	31.6502	20091203	2008 Grade	08-2-316	National Plant Specimen Resource Center	http://www.cvh.ac.cn/spms/detail.php?id=ed4c1f65
884	Pueraria montana var. lobata	Maoshan Mountain, Jurong City, Jiangsu Province, China	119.29	31.9151	20120426	Xiong Yuning et al.	4653	National Plant Specimen Resource Center	http://www.cvh.ac.cn/spms/detail.php?id=ed461167
885	Pueraria montana var. lobata	Yuntai Mountain, Lianyungang City, Jiangsu Province, China	119.298	34.6971	19580815	Liu Fangxun	10650	National Plant Specimen Resource Center	http://www.cvh.ac.cn/spms/detail.php?id=c252ce40
886	Pueraria montana var. lobata	Donglei Area, Lianyungang City, Jiangsu Province, China	119.337	34.6326	20081027	2007 Grade Group 2	07-1-045	National Plant Specimen Resource Center	http://www.cvh.ac.cn/spms/detail.php?id=ed4c1ec6
887	Pueraria montana var. lobata	Xiayuan Yi Village, Taoluo Town, Donggang District, Rizhao City, Shandong Province, China	119.345	35.2578	19590812	None	93	National Plant Specimen Resource Center	https://www.cvh.ac.cn/spms/detail.php?id=dd0830ad
888	Pueraria montana var. lobata	Niutouya, Beidaihe District, Qinhuangdao City, Hebei Province, China	119.411	39.8416	19510819	Wang Fazuan	0049	National Plant Specimen Resource Center	http://www.cvh.ac.cn/spms/detail.php?id=fea423b2
889	Pueraria montana var. lobata	Pingdingshan, Linmu Commune, Lin'an District, Hangzhou City, Zhejiang Province, China	119.415	30.2006	19610724	Wang Tieseng et al.	7858	National Plant Specimen Resource Center	http://www.cvh.ac.cn/spms/detail.php?id=dd082407
890	Pueraria montana var. lobata	Houyun Taiwan Mountain, Lianyungang City, Jiangsu Province, China	119.42	34.7261	20110821	Liu Qixin and Xiong Yuning	10-1-357	National Plant Specimen Resource Center	http://www.cvh.ac.cn/spms/detail.php?id=ed4c26c2
891	Pueraria montana var. lobata	Boxian Park Hill Slope, Zhenjiang City, Jiangsu Province, China	119.436	32.2173	19561031	Ding Zhizun and Wang Tieseng	1317	National Plant Specimen Resource Center	http://www.cvh.ac.cn/spms/detail.php?id=dceab70b
892	Pueraria montana var. lobata	Hengping Area, Tianmu Mountain, Zhejiang Province, China	119.436	30.3538	19570731	He Xianyu	25499	National Plant Specimen Resource Center	HHBG HZ020575 (cvh.ac.cn)
893	Pueraria montana var. lobata	Dazhuyuan Village, Sucheng Township, Lianyungang City, Jiangsu Province, China	119.444	34.7139	20110821	Xu Zenglai and Wu Baocheng	924	National Plant Specimen Resource Center	http://www.cvh.ac.cn/spms/detail.php?id=ed4c1e22
894	Pueraria montana var. lobata	Tianmu Mountain, Zhejiang Province, China	119.454	30.3201	19570803	He Xianyu	25210	National Plant Specimen Resource Center	http://www.cvh.ac.cn/spms/detail.php?id=c2524cd6
895	Pueraria montana var. lobata	Dongxilian Island and Beach, Lianyungang City, Jiangsu Province, China	119.461	34.7692	20110820	Xiong Yuning and Liu Qixin	10-1-214	National Plant Specimen Resource Center	http://www.cvh.ac.cn/spms/detail.php?id=ed4c21db
896	Pueraria montana var. lobata	Longchi Mountain, Yixing City, Jiangsu Province, China	119.703	31.2297	19620623	Mao Shaohua et al.	41	National Plant Specimen Resource Center	https://www.cvh.ac.cn/spms/detail.php?id=fd03bb1e
897	Pueraria montana var. lobata	Longchi Mountain, Yixing City, Jiangsu Province, China	119.705	31.2217	19600813	Fang Wenzhe et al.	58	National Plant Specimen Resource Center	http://www.cvh.ac.cn/spms/detail.php?id=dceab850
898	Pueraria montana var. lobata	Xiaojinghong Mountain, Dagangtou, Lishui City, Zhejiang Province, China	119.76	28.3015	19590801	Zhang Shaoyao	6159	National Plant Specimen Resource Center	HHBG HZ020612 (cvh.ac.cn)
899	Pueraria montana var. lobata	Chenghuang Mountain, Hufu Town, Yixing City, Jiangsu Province, China	119.81	31.2379	19350915	Shen Jun	690	National Plant Specimen Resource Center	http://www.cvh.ac.cn/spms/detail.php?id=dceabd36
900	Pueraria montana var. lobata	Ziyun Cave, Zhejiang Province, China	120.144	30.2647	19580914	Anonymous	926	National Plant Specimen Resource Center	HHBG HZ020568 (cvh.ac.cn)
901	Pueraria montana var. lobata	Yuhuang Mountain, Zhejiang Province, China	120.151	30.2207	19570903	Zhang Shaoyao	1392	National Plant Specimen Resource Center	http://www.cvh.ac.cn/spms/detail.php?id=089e511f
902	Pueraria montana var. lobata	Suizhong County, Liaoning Province, China	120.346	40.3332	21751	Li Shuxin et al.	515	National Plant Specimen Resource Center	http://www.cvh.ac.cn/spms/detail.php?id=bfc3c809
903	Pueraria montana var. lobata	Qingdao No.1 Park, Shandong Province, China	120.356	36.069	19320804	D.H. Sha	659	National Plant Specimen Resource Center	http://www.cvh.ac.cn/spms/detail.php?id=fea4123d
904	Pueraria montana var. lobata	Zhanshan Avenue, Qingdao City, Shandong Province, China	120.369	36.0609		Zuo Jinglie	5309	National Plant Specimen Resource Center	http://www.cvh.ac.cn/spms/detail.php?id=c2531a26
905	Pueraria montana var. lobata	Laoshan District, Qingdao City, Shandong Province, China	120.475	36.1135	20101014	Luo Yan, Li Zhonghua	LuoY344	National Specimen Information Infrastructure	http://www.nsii.org.cn/2017/specimen.php?id=20411327
906	Pueraria montana var. lobata	Chun'an County, Zhejiang Province, China	120.497	30.102	20180412	Qi Zhechen et al.	ZSTU01726	National Specimen Information Infrastructure	http://www.nsii.org.cn/2017/specimen.php?id=20465873
907	Pueraria montana var. lobata	Lion Grove Garden, Suzhou City, Jiangsu Province, China	120.636	31.3271	19541005	Yue, Ding	735	National Plant Specimen Resource Center	http://www.cvh.ac.cn/spms/detail.php?id=dcead529
908	Pueraria montana var. lobata	Erlong Mountain, Wanggezhuang Town, Laoshan District, Qingdao City, Shandong Province, China	120.653	36.2542	20110728	Hou Yuantong	11940	National Plant Specimen Resource Center	GXMG GXMG0068236 (cvh.ac.cn)
909	Pueraria montana var. lobata	Taiqing Taoist Temple, Laoshan District, Qingdao City, Shandong Province, China	120.683	36.1455	19881006	Zang Dekui	88129	National Plant Specimen Resource Center	https://www.cvh.ac.cn/spms/detail.php?id=508eafe7
910	Pueraria montana var. lobata	Miaoli County, Taiwan, China	120.832	24.569	19981027	T.Y.A. Yang et al.	11549	National Plant Specimen Resource Center	http://www.cvh.ac.cn/spms/detail.php?id=c253bcd4
911	Pueraria montana var. lobata	Yandang Town, Yueqing City, Zhejiang Province, China	121.15	28.3633	20021119	Ge Xuejun	2003030404	National Plant Specimen Resource Center	http://www.cvh.ac.cn/spms/detail.php?id=c2533111
912	Pueraria montana var. lobata	National Defense Highway, Laotie Mountain Nature Reserve, Lüshunkou District, Dalian City, Liaoning Province, China	121.234	38.8083	20080712	Lao Tieshan Collection Team	400	National Plant Specimen Resource Center	http://www.cvh.ac.cn/spms/detail.php?id=e8c4611e
913	Pueraria montana var. lobata	Third Division Kunyu Forest Farm, Shandong Province, China	121.74	37.2886	20000722	Beijing Normal University 1998 Class Group 4		National Plant Specimen Resource Center	BNU 0016362 (cvh.ac.cn)
914	Pueraria montana var. lobata	Kunyu Forest Farm, Yantai City, Shandong Province, China	121.748	37.3059	20000724	Beijing Normal University 1998 Class Group 1	115	National Plant Specimen Resource Center	BNU 0016361 (cvh.ac.cn)
915	Pueraria montana var. lobata	Wendeng District, Weihai City, Shandong Province, China	122.064	37.2001	19790813	Jiang Guangfu	2	National Plant Specimen Resource Center	BNU 0017398 (cvh.ac.cn)
916	Pueraria montana var. lobata	Immortal Cave Scenic Area, Dalian City, Liaoning Province, China	122.975	39.9904	20180605	Wang Qin	Wang Cen2	National Plant Specimen Resource Center	https://www.cvh.ac.cn/spms/detail.php?id=4c7fcdf7
917	Pueraria montana var. lobata	Xianrentai Scenic Roadside, Qianshan Scenic Area, Qianshan District, Anshan City, Liaoning Province, China	123.116	41.0056	20020901	Ge Xuejun	134	National Plant Specimen Resource Center	http://www.cvh.ac.cn/spms/detail.php?id=c2536985
918	Pueraria montana var. lobata	Near Zuyue Temple, Qianshan Mountain, Anshan City, Liaoning Province, China	123.131	41.0302	19590828	Li Qingtao	2438	National Plant Specimen Resource Center	IFP 06932001x0005 (cvh.ac.cn)
919	Pueraria montana var. lobata	Dagushan Mountain, Dandong County, Liaoning Province, China	123.61	39.9123	19590828	Wang Wei	1217	National Plant Specimen Resource Center	IFP 06932001x0004 (cvh.ac.cn)
920	Pueraria montana var. lobata	Dalu Island, Donggang City, Dandong City, Liaoning Province, China	123.747	39.7639	20150803	Shao Meini	DG-P003-087	National Plant Specimen Resource Center	https://www.cvh.ac.cn/spms/detail.php?id=fba643fa
921	Pueraria montana var. lobata	Qiaotou Sandaobeizi, Benxi Manchu Autonomous County, Liaoning Province, China	124.04	41.3001	19591012	Wang Chongshu et al.	4450	National Plant Specimen Resource Center	http://www.cvh.ac.cn/spms/detail.php?id=bfc36e1e
922	Pueraria montana var. lobata	Huashudianzi, Changdian Commune, Kuandian County, Liaoning Province, China	124.696	40.4941	19790526	Li Shuxin	1986	National Plant Specimen Resource Center	IFP 06932001x0010 (cvh.ac.cn)
923	Pueraria montana var. lobata	Kuandian Manchu Autonomous County, Liaoning Province, China	124.79	40.7376	19791018	Zhu Youchang	1326	National Specimen Information Infrastructure	http://www.nsii.org.cn/2017/specimen.php?id=19839764
924	Pueraria montana var. lobata	Hongshilazi Commune, Kuandian County, Dandong City, Liaoning Province, China	125.018	40.6672	19791018	Zhu Youchang	1326	National Plant Specimen Resource Center	https://www.cvh.ac.cn/spms/detail.php?id=491e7dc3
925	Pueraria montana var. lobata	Yanbuzigou, Hongshilazi Commune, Kuandian County, Dandong City, Liaoning Province, China	125.056	40.6679	19791018	Zhu Youchang	1357	National Plant Specimen Resource Center	https://www.cvh.ac.cn/spms/detail.php?id=491e7af8
926	Pueraria montana var. lobata	Guandaogou Village, Hongshi Town, Kuandian County, Liaoning Province, China	125.105	40.7089	20090908	Zang Tian	461	National Plant Specimen Resource Center	IFP IFP0246799 (cvh.ac.cn)
