# Supplementary material for: Impacts of key environmental variables on suitable cultivation and flavonoid accumulation in Pueraria montana var. lobata under climate change in China
Source: PLoS One. 2026 Jan 5;21(1):e0339508. doi: 10.1371/journal.pone.0339508 (PMC12768268; doi:10.1371/journal.pone.0339508)
Supplement: S3 Table — (XLSX) [file pone.0339508.s003.xlsx]

## Sheet: Supplementary Table S3
Supplementary Table S3. Distribution records of Pueraria montana var. lobata after removing overlap-ping points within 20 km (298 samples).
Item No.	species	longitude	Latitude
1	Pueraria montana var. lobata	97.0478	28.4614
2	Pueraria montana var. lobata	97.9508	24.6982
3	Pueraria montana var. lobata	98.4639	27.3552
4	Pueraria montana var. lobata	98.5874	25.2109
5	Pueraria montana var. lobata	98.6312	26.0155
6	Pueraria montana var. lobata	99.2451	23.1495
7	Pueraria montana var. lobata	99.2579	24.0213
8	Pueraria montana var. lobata	99.385	22.2349
9	Pueraria montana var. lobata	99.6576	27.3028
10	Pueraria montana var. lobata	100.191	22.081
11	Pueraria montana var. lobata	100.313	25.2334
12	Pueraria montana var. lobata	100.517	21.4976
13	Pueraria montana var. lobata	100.702	23.4997
14	Pueraria montana var. lobata	100.731	24.6445
15	Pueraria montana var. lobata	100.758	26.6899
16	Pueraria montana var. lobata	100.896	22.0895
17	Pueraria montana var. lobata	101.216	23.7444
18	Pueraria montana var. lobata	101.247	21.938
19	Pueraria montana var. lobata	101.308	21.3005
20	Pueraria montana var. lobata	101.507	27.426
21	Pueraria montana var. lobata	101.976	22.8605
22	Pueraria montana var. lobata	102.222	28.4197
23	Pueraria montana var. lobata	102.28	29.878
24	Pueraria montana var. lobata	102.428	23.3745
25	Pueraria montana var. lobata	102.471	25.5618
26	Pueraria montana var. lobata	102.783	24.0585
27	Pueraria montana var. lobata	102.832	29.0867
28	Pueraria montana var. lobata	102.859	30.4995
29	Pueraria montana var. lobata	102.931	26.3339
30	Pueraria montana var. lobata	103.227	22.7685
31	Pueraria montana var. lobata	103.251	27.7019
32	Pueraria montana var. lobata	103.362	29.6046
33	Pueraria montana var. lobata	103.559	28.8511
34	Pueraria montana var. lobata	103.578	28.269
35	Pueraria montana var. lobata	103.656	23.4541
36	Pueraria montana var. lobata	103.87	31.7003
37	Pueraria montana var. lobata	103.919	31.1957
38	Pueraria montana var. lobata	103.951	27.3623
39	Pueraria montana var. lobata	104.009	22.6443
40	Pueraria montana var. lobata	104.131	32.1683
41	Pueraria montana var. lobata	104.298	24.6234
42	Pueraria montana var. lobata	104.403	32.8837
43	Pueraria montana var. lobata	104.517	28.1702
44	Pueraria montana var. lobata	104.75	26.9881
45	Pueraria montana var. lobata	104.792	23.3859
46	Pueraria montana var. lobata	104.928	28.5881
47	Pueraria montana var. lobata	104.952	33.361
48	Pueraria montana var. lobata	105.164	25.559
49	Pueraria montana var. lobata	105.253	32.7559
50	Pueraria montana var. lobata	105.347	24.7771
51	Pueraria montana var. lobata	105.411	26.7827
52	Pueraria montana var. lobata	105.435	26.2737
53	Pueraria montana var. lobata	105.703	28.5961
54	Pueraria montana var. lobata	105.708	28.0488
55	Pueraria montana var. lobata	105.791	23.425
56	Pueraria montana var. lobata	105.875	34.5561
57	Pueraria montana var. lobata	105.961	25.0712
58	Pueraria montana var. lobata	106.162	33.3357
59	Pueraria montana var. lobata	106.263	26.4143
60	Pueraria montana var. lobata	106.373	29.3762
61	Pueraria montana var. lobata	106.457	28.6059
62	Pueraria montana var. lobata	106.698	26.8101
63	Pueraria montana var. lobata	106.706	22.3064
64	Pueraria montana var. lobata	106.814	30.3136
65	Pueraria montana var. lobata	106.853	25.4983
66	Pueraria montana var. lobata	106.859	34.1853
67	Pueraria montana var. lobata	106.933	22.9377
68	Pueraria montana var. lobata	107.092	23.9087
69	Pueraria montana var. lobata	107.17	22.0502
70	Pueraria montana var. lobata	107.242	29.7551
71	Pueraria montana var. lobata	107.252	31.9177
72	Pueraria montana var. lobata	107.256	26.829
73	Pueraria montana var. lobata	107.455	28.5758
74	Pueraria montana var. lobata	107.552	33.6019
75	Pueraria montana var. lobata	107.603	29.1551
76	Pueraria montana var. lobata	107.665	30.4265
77	Pueraria montana var. lobata	107.822	34.0617
78	Pueraria montana var. lobata	107.841	27.9271
79	Pueraria montana var. lobata	107.866	25.9884
80	Pueraria montana var. lobata	107.869	25.991
81	Pueraria montana var. lobata	107.897	32.5453
82	Pueraria montana var. lobata	107.96	31.6044
83	Pueraria montana var. lobata	107.98	22.1566
84	Pueraria montana var. lobata	108.04	27.1496
85	Pueraria montana var. lobata	108.094	21.7203
86	Pueraria montana var. lobata	108.256	33.0452
87	Pueraria montana var. lobata	108.315	29.4325
88	Pueraria montana var. lobata	108.325	32.3545
89	Pueraria montana var. lobata	108.341	26.3407
90	Pueraria montana var. lobata	108.402	30.2461
91	Pueraria montana var. lobata	108.5	28.5797
92	Pueraria montana var. lobata	108.515	25.6303
93	Pueraria montana var. lobata	108.531	31.8832
94	Pueraria montana var. lobata	108.554	33.5538
95	Pueraria montana var. lobata	108.701	27.9197
96	Pueraria montana var. lobata	108.758	22.175
97	Pueraria montana var. lobata	108.891	34.0277
98	Pueraria montana var. lobata	108.896	29.0784
99	Pueraria montana var. lobata	108.921	27.1885
100	Pueraria montana var. lobata	109.09	19.1275
101	Pueraria montana var. lobata	109.094	24.5412
102	Pueraria montana var. lobata	109.097	21.013
103	Pueraria montana var. lobata	109.116	31.3039
104	Pueraria montana var. lobata	109.121	26.2165
105	Pueraria montana var. lobata	109.143	26.6906
106	Pueraria montana var. lobata	109.151	34.4108
107	Pueraria montana var. lobata	109.195	32.5123
108	Pueraria montana var. lobata	109.196	18.3032
109	Pueraria montana var. lobata	109.252	25.0695
110	Pueraria montana var. lobata	109.278	25.5275
111	Pueraria montana var. lobata	109.312	23.1115
112	Pueraria montana var. lobata	109.408	28.1664
113	Pueraria montana var. lobata	109.421	32.994
114	Pueraria montana var. lobata	109.52	18.7873
115	Pueraria montana var. lobata	109.585	27.4841
116	Pueraria montana var. lobata	109.623	24.2548
117	Pueraria montana var. lobata	109.685	33.8049
118	Pueraria montana var. lobata	109.704	30.0378
119	Pueraria montana var. lobata	109.705	32.0386
120	Pueraria montana var. lobata	109.761	21.4994
121	Pueraria montana var. lobata	109.82	19.1434
122	Pueraria montana var. lobata	109.892	29.0125
123	Pueraria montana var. lobata	109.936	34.5021
124	Pueraria montana var. lobata	109.986	31.4072
125	Pueraria montana var. lobata	109.991	23.6678
126	Pueraria montana var. lobata	110.018	25.8041
127	Pueraria montana var. lobata	110.104	29.7889
128	Pueraria montana var. lobata	110.146	27.3192
129	Pueraria montana var. lobata	110.188	20.3317
130	Pueraria montana var. lobata	110.208	28.7382
131	Pueraria montana var. lobata	110.222	22.9056
132	Pueraria montana var. lobata	110.223	22.906
133	Pueraria montana var. lobata	110.318	26.3939
134	Pueraria montana var. lobata	110.33	30.6331
135	Pueraria montana var. lobata	110.363	19.6964
136	Pueraria montana var. lobata	110.375	24.1824
137	Pueraria montana var. lobata	110.441	18.8067
138	Pueraria montana var. lobata	110.462	22.4333
139	Pueraria montana var. lobata	110.484	25.5667
140	Pueraria montana var. lobata	110.503	34.4263
141	Pueraria montana var. lobata	110.613	29.3711
142	Pueraria montana var. lobata	110.619	26.0145
143	Pueraria montana var. lobata	110.65	33.752
144	Pueraria montana var. lobata	110.753	31.3545
145	Pueraria montana var. lobata	110.831	24.8367
146	Pueraria montana var. lobata	110.874	22.7226
147	Pueraria montana var. lobata	110.917	23.3821
148	Pueraria montana var. lobata	111.027	27.1173
149	Pueraria montana var. lobata	111.047	34.0618
150	Pueraria montana var. lobata	111.07	32.4671
151	Pueraria montana var. lobata	111.167	25.499
152	Pueraria montana var. lobata	111.208	22.0259
153	Pueraria montana var. lobata	111.226	35.1475
154	Pueraria montana var. lobata	111.231	30.1566
155	Pueraria montana var. lobata	111.344	26.3844
156	Pueraria montana var. lobata	111.408	22.9369
157	Pueraria montana var. lobata	111.44	24.3179
158	Pueraria montana var. lobata	111.458	34.6179
159	Pueraria montana var. lobata	111.465	33.3346
160	Pueraria montana var. lobata	111.551	28.1311
161	Pueraria montana var. lobata	111.619	27.2718
162	Pueraria montana var. lobata	113.409	25.1529
163	Pueraria montana var. lobata	111.794	22.1765
164	Pueraria montana var. lobata	111.867	25.2104
165	Pueraria montana var. lobata	111.891	23.4418
166	Pueraria montana var. lobata	111.959	26.6687
167	Pueraria montana var. lobata	112.015	22.5632
168	Pueraria montana var. lobata	112.094	24.5795
169	Pueraria montana var. lobata	112.162	23.9271
170	Pueraria montana var. lobata	112.193	35.6964
171	Pueraria montana var. lobata	112.274	33.7315
172	Pueraria montana var. lobata	112.284	35.2041
173	Pueraria montana var. lobata	112.535	23.1646
174	Pueraria montana var. lobata	112.672	24.8245
175	Pueraria montana var. lobata	112.712	27.357
176	Pueraria montana var. lobata	112.889	36.1768
177	Pueraria montana var. lobata	112.937	33.7257
178	Pueraria montana var. lobata	112.944	25.4036
179	Pueraria montana var. lobata	113.053	26.5086
180	Pueraria montana var. lobata	113.101	35.4443
181	Pueraria montana var. lobata	113.103	26.9606
182	Pueraria montana var. lobata	113.275	24.7775
183	Pueraria montana var. lobata	113.278	24.0761
184	Pueraria montana var. lobata	113.306	25.7426
185	Pueraria montana var. lobata	113.337	23.0971
186	Pueraria montana var. lobata	113.387	32.5038
187	Pueraria montana var. lobata	113.431	26.3339
188	Pueraria montana var. lobata	113.661	28.4446
189	Pueraria montana var. lobata	113.672	36.1754
190	Pueraria montana var. lobata	113.679	24.4468
191	Pueraria montana var. lobata	113.72	25.8506
192	Pueraria montana var. lobata	113.89	35.305
193	Pueraria montana var. lobata	113.894	27.6647
194	Pueraria montana var. lobata	113.903	38.8037
195	Pueraria montana var. lobata	113.945	31.8279
196	Pueraria montana var. lobata	113.966	36.8455
197	Pueraria montana var. lobata	114.011	29.1056
198	Pueraria montana var. lobata	114.012	25.5045
199	Pueraria montana var. lobata	114.014	23.3318
200	Pueraria montana var. lobata	114.036	22.1068
201	Pueraria montana var. lobata	114.065	24.9638
202	Pueraria montana var. lobata	114.116	26.4129
203	Pueraria montana var. lobata	114.18	38.2596
204	Pueraria montana var. lobata	114.249	26.9515
205	Pueraria montana var. lobata	114.36	28.5207
206	Pueraria montana var. lobata	114.43	22.6829
207	Pueraria montana var. lobata	114.435	27.8026
208	Pueraria montana var. lobata	114.518	37.2912
209	Pueraria montana var. lobata	114.626	27.3991
210	Pueraria montana var. lobata	114.648	23.7845
211	Pueraria montana var. lobata	114.662	29.4155
212	Pueraria montana var. lobata	114.711	25.4148
213	Pueraria montana var. lobata	114.753	23.0055
214	Pueraria montana var. lobata	114.777	28.056
215	Pueraria montana var. lobata	114.8	31.6471
216	Pueraria montana var. lobata	114.814	24.3584
217	Pueraria montana var. lobata	114.887	28.8317
218	Pueraria montana var. lobata	114.916	26.8066
219	Pueraria montana var. lobata	115.016	25.8575
220	Pueraria montana var. lobata	115.365	23.8502
221	Pueraria montana var. lobata	115.379	24.7152
222	Pueraria montana var. lobata	115.418	28.117
223	Pueraria montana var. lobata	115.427	29.0824
224	Pueraria montana var. lobata	115.53	25.2913
225	Pueraria montana var. lobata	115.611	39.8564
226	Pueraria montana var. lobata	115.658	22.9236
227	Pueraria montana var. lobata	115.822	29.6922
228	Pueraria montana var. lobata	115.823	23.6449
229	Pueraria montana var. lobata	115.898	24.5732
230	Pueraria montana var. lobata	115.942	31.7382
231	Pueraria montana var. lobata	115.968	40.4558
232	Pueraria montana var. lobata	115.995	28.6971
233	Pueraria montana var. lobata	116.017	29.1858
234	Pueraria montana var. lobata	116.017	27.9513
235	Pueraria montana var. lobata	116.026	25.5907
236	Pueraria montana var. lobata	116.086	30.9881
237	Pueraria montana var. lobata	116.13	26.1933
238	Pueraria montana var. lobata	116.135	24.0454
239	Pueraria montana var. lobata	116.165	25.1662
240	Pueraria montana var. lobata	116.243	27.5606
241	Pueraria montana var. lobata	116.344	26.849
242	Pueraria montana var. lobata	116.581	29.8858
243	Pueraria montana var. lobata	116.6	31.1975
244	Pueraria montana var. lobata	116.608	28.2545
245	Pueraria montana var. lobata	116.704	24.3585
246	Pueraria montana var. lobata	116.711	29.0114
247	Pueraria montana var. lobata	116.762	23.4723
248	Pueraria montana var. lobata	117.002	25.1985
249	Pueraria montana var. lobata	117.088	30.2172
250	Pueraria montana var. lobata	117.158	29.3378
251	Pueraria montana var. lobata	117.183	26.904
252	Pueraria montana var. lobata	117.189	27.698
253	Pueraria montana var. lobata	117.239	24.625
254	Pueraria montana var. lobata	117.299	25.7393
255	Pueraria montana var. lobata	117.314	35.2991
256	Pueraria montana var. lobata	117.326	23.9554
257	Pueraria montana var. lobata	117.554	40.3266
258	Pueraria montana var. lobata	117.554	36.2255
259	Pueraria montana var. lobata	117.575	31.7207
260	Pueraria montana var. lobata	117.642	29.0096
261	Pueraria montana var. lobata	117.766	36.7627
262	Pueraria montana var. lobata	117.784	26.6429
263	Pueraria montana var. lobata	117.8	30.4884
264	Pueraria montana var. lobata	117.913	24.603
265	Pueraria montana var. lobata	117.964	28.4578
266	Pueraria montana var. lobata	118.044	35.4376
267	Pueraria montana var. lobata	118.115	27.3351
268	Pueraria montana var. lobata	118.157	39.6384
269	Pueraria montana var. lobata	118.165	30.0763
270	Pueraria montana var. lobata	118.186	26.1731
271	Pueraria montana var. lobata	118.191	25.3636
272	Pueraria montana var. lobata	118.386	32.9094
273	Pueraria montana var. lobata	118.595	28.8748
274	Pueraria montana var. lobata	118.826	27.4593
275	Pueraria montana var. lobata	118.86	32.0761
276	Pueraria montana var. lobata	118.944	27.9833
277	Pueraria montana var. lobata	118.946	30.0622
278	Pueraria montana var. lobata	119.087	31.3871
279	Pueraria montana var. lobata	119.142	26.0674
280	Pueraria montana var. lobata	119.157	34.5671
281	Pueraria montana var. lobata	119.345	35.2578
282	Pueraria montana var. lobata	119.411	39.8416
283	Pueraria montana var. lobata	119.436	32.2173
284	Pueraria montana var. lobata	119.454	30.3201
285	Pueraria montana var. lobata	119.76	28.3015
286	Pueraria montana var. lobata	119.81	31.2379
287	Pueraria montana var. lobata	120.346	40.3332
288	Pueraria montana var. lobata	120.497	30.102
289	Pueraria montana var. lobata	120.653	36.2542
290	Pueraria montana var. lobata	120.832	24.569
291	Pueraria montana var. lobata	121.15	28.3633
292	Pueraria montana var. lobata	121.234	38.8083
293	Pueraria montana var. lobata	121.748	37.3059
294	Pueraria montana var. lobata	122.975	39.9904
295	Pueraria montana var. lobata	123.116	41.0056
296	Pueraria montana var. lobata	123.61	39.9123
297	Pueraria montana var. lobata	124.04	41.3001
298	Pueraria montana var. lobata	125.105	40.7089
