# Supplementary material for: Impacts of key environmental variables on suitable cultivation and flavonoid accumulation in Pueraria montana var. lobata under climate change in China
Source: PLoS One. 2026 Jan 5;21(1):e0339508. doi: 10.1371/journal.pone.0339508 (PMC12768268; doi:10.1371/journal.pone.0339508)
Supplement: S4 Table — (XLSX) [file pone.0339508.s004.xlsx]

## Sheet: Supplementary Table S4
Supplementary Table S4.Environmental variables for samples from high-suitable provinces.
Origin	TF_Total flavonoid content (%)	A_Elevation (m)	B_Mean annual temperature (°C)	C_Annual accumulated temperature (°C)	D_Mean January temperature (°C)	E_January minimum temperature (°C)	F_Mean July temperature (°C)	G_July maximum temperature (°C)	H_Annual precipitation (mm)	I_ Annual sunshine duration (h)	J_Mean annual relative humidity (%)	K_Frost-free period (days)	L_Longitude	M_Latitude
HBES	22.63	994	18	5300	5.4	-3.1	26.8	39	1419.6	1300	80	282	109.488	30.2722
HBFX	17.2567	430.5	14.8	5284	2.4	-11	26.1	39.5	817.9	1892	75	256	110.734	32.0461
JXSR	10.32	117.8	18.2	5000	6.3	-7.5	29	41.2	1900.5	1724	77	272	117.95	28.4616
GXNN	4.2	76.5	21.8	6500	12.8	-0.8	28.3	38.6	1285.8	1468.9	79	365	108.273	22.7812
HNYZ	3.17	103	18	5695	6.4	-3.7	29	39.7	1459.8	1491.3	77	298	111.592	26.461
FJSM	2.1025	166.9	19.9	6500	10.3	-4.2	28.5	41.4	1685.8	1756	77	298	113.602	24.817
GDSG	1.91133	68.3	20.5	5500	10.3	-2.5	28.8	40.4	1712.7	1804	78	325	117.641	26.2596
YNCX	1.25953	1773.4	15.5	4752	9.3	-4.4	19.5	29.7	938.1	2415	72	336	101.528	25.0455
